# Supplementary material for: Cognitive-behavioral therapy for the improvement of negative symptoms and functioning in schizophrenia: A systematic review and meta-analysis of randomized controlled trials
Source: PLoS One. 2025 May 20;20(5):e0324685. doi: 10.1371/journal.pone.0324685 (PMC12091889; doi:10.1371/journal.pone.0324685)
Supplement: S5 — (XLSX) [file pone.0324685.s005.xlsx]

## Sheet: Sheet1
No	Article		PANSS-Negative Symptom							Short-term treatment							Medium-term treatment							Long-term treatment							Overall Function							Social Skills							Social Functioning
			Intervention			Control				Intervention			Control				Intervention			Control				Intervention			Control				Intervention			Control				Intervention			Control				Intervention			Control
			Mean	SD	Total	Mean	SD	Total		Mean	SD	Total	Mean	SD	Total		Mean	SD	Total	Mean	SD	Total		Mean	SD	Total	Mean	SD	Total		Mean	SD	Total	Mean	SD	Total		Mean	SD	Total	Mean	SD	Total		Mean	SD	Total	Mean	SD
1	Anthony 2018		18.1	7	220	18.6	6.7	227																																					53.2	14.6	213	50.9	13.9
2	Anthony(2) 2018		12.73	4.58	22	14.62	4.52	21		14	4.32	21	14.83	3.1	23		14.14	5.47	22	14.91	4.72	22		12.73	4.58	22	14.91	4.72	22
3	Barrowclough(1) 2001		12.65	4.97	17	14.67	6.02	15																12.65	4.97	17	14.67	6.02	15		58.41	13.56	17	48.13	15.26	15									108.41	8.35	17	101.14	9.94
4	Barrowclough(2) 2006		10.71	3.82	52	12.82	5.23	45									13	4.81	54	13.31	5.22	45		10.71	3.82	52	12.82	5.23	45		38.35	16.32	46	35.23	14.79	52									116.44	27.02	50	112.23	24.14
5	Dandan Chen 2024		9.45	1.26	30	10.41	1.54	30																														9.19	2.23	30	7.81	1.49	30
6	Faxia Peng 2023		18.24	4.33	40	21.11	4.72	40
7	Gumley 2003		10.55	4.07	66	12.22	5.36	67																14.27	3.68	66	15.41	5.16	67
8	Jun Yan2024		14.96	4.28	50	18.36	4.2	50		14.96	4.28	50	18.36	4.2	50																							13.24	2.16	50	10.85	2.2	50
9	Morrison 2014		13	3.16	28	14.88	5.77	24		13	3.16	28	14.88	5.77	24		12.5	3.38	22	14.26	4.21	23		12.61	4.24	18	15.95	5.89	21
10	Müller 2020		11.9	3.9	12	13.4	4.1	10																11.9	3.9	12	13.4	4.1	10		62.1	11.9	12	57.9	6.1	10
11	Penn 2010		14.27	3.68	22	15.41	5.16	22									14.27	3.68	22	15.41	5.16	22		14.27	3.68	22	15.41	5.16	22									4.76	0.27	22	4.36	0.83	22
12	Peters 2010		11	4.7	23	12.5	5.1	31									11.2	5.5	25	12.8	6	30		11	4.7	23	12.5	5.1	31
13	Rector 2003		13.1	4.5	24	16	7.2	18									13.1	4.5	24	16	7.2	18
14	Sönmez 2020		8.6	3	29	13	5.1	27									8.6	3	29	13	5.1	27
15	Tarrier 2004		12.8	4.3	26	17.6	5.8	23		12.8	4.3	26	17.6	5.8	23
[truncated: 1 more columns]
