# Supplementary material for: Cognitive-behavioral therapy for the improvement of negative symptoms and functioning in schizophrenia: A systematic review and meta-analysis of randomized controlled trials
Source: PLoS One. 2025 May 20;20(5):e0324685. doi: 10.1371/journal.pone.0324685 (PMC12091889; doi:10.1371/journal.pone.0324685)
Supplement: S7 — (XLSX) [file pone.0324685.s007.xlsx]

## Sheet: Sheet1
ID	Study	Included？	Reasons for exclusion
1	K. Aaltonen, R. Sund, C. Hakulinen, S. Pirkola and E. Isometsa, Cognitive Function and Variability in AntipsychoticDrug-Naive Patients With First-Episode Psychosis: A Systematic Review andMeta-Analysis (vol 81, pg 468, 2024), JAMA psychiatry, 2024, 81, 530-530.	No	Review
2	V. Acuña, A. Cavieres, M. Arancibia, C. Escobar, S. Moritz, L. Gaweda, M. Lamarca, F. Berna, C. König and S. Ochoa, Assessing Patient Satisfaction With Metacognitive Training (MCT) for Psychosis: A Systematic Review of Randomized Clinical Trials, Clinical psychology & psychotherapy, 2024, 31.	No	Review
3	V. Acuña, Á. Cavieres, M. Arancibia, C. Escobar, S. Moritz, L. Gaweda, M. Lamarca, F. Berna, C. König and S. Ochoa, Assessing Patient Satisfaction With Metacognitive Training (MCT) for Psychosis: A Systematic Review of Randomized Clinical Trials, Clinical psychology & psychotherapy, 2024, 31, e3065.	No	Review
4	O. Adam, M. Blay, A. R. Brunoni, H. A. Chang, J. S. Gomes, D. C. Javitt, D. U. Jung, J. T. Kantrowitz, S. Koops, J. P. Lindenmayer, U. Palm, R. C. Smith, I. E. Sommer, L. Valiengo, T. W. Weickert, J. Brunelin and M. Mondino, Efficacy of Transcranial Direct Current Stimulation to Improve Insight in Patients With Schizophrenia: A Systematic Review and Meta-analysis of Randomized Controlled Trials, …	No	Review
5	K. Adamowicz, A. Mazur, M. Mak, J. Samochowiec and J. Kucharska-Mazur, Metabolic Syndrome and Cognitive Functions in Schizophrenia—Implementation of Dietary Intervention, Frontiers in psychiatry, 2020, 11.	No	Review
6	K. Allott, K. van-der-El, S. Bryce, E. M. Parrish, S. R. McGurk, S. Hetrick, C. R. Bowie, S. Kidd, M. Hamilton, E. Killackey and D. Velligan, Compensatory Interventions for Cognitive Impairments in Psychosis: A Systematic Review and Meta-Analysis, Schizophrenia bulletin, 2020, 46, 869-883.	No	Review
7	K. Allott, K. Van-der-El, S. Bryce, E. M. Parrish, S. R. McGurk, S. Hetrick, C. R. Bowie, S. Kidd, M. Hamilton, E. Killackey and D. Velligan, Compensatory Interventions for Cognitive Impairments in Psychosis: A Systematic Review and Meta-Analysis, Schizophrenia bulletin, 2020, 46, 869-883.	No	Review
8	M. Alvarez-Jiménez, S. E. Hetrick, C. González-Blanch, J. F. Gleeson and P. D. McGorry, Non-pharmacological management of anti psychotic-induced weight gain: systematic review and meta-analysis of randomised controlled trials, BRITISH JOURNAL OF PSYCHIATRY, 2008, 193, 101-107.	No	Review
9	M. Alvarez-Jiménez, A. G. Parker, S. E. Hetrick, P. D. McGorry and J. F. Gleeson, Preventing the Second Episode: A Systematic Review and Meta-analysis of Psychosocial and Pharmacological Trials in First-Episode psychosis, Schizophrenia bulletin, 2011, 37, 619-630.	No	Review
10	M. G. Andrade Rodrigues, L. Krauss-Silva and A. C. Marques Martins, Meta-analysis of clinical trials on family intervention in schizophrenia, Cadernos de saude publica, 2008, 24, 2203-2218.	No	Review
11	C. Andreou, C. E. Wittekind, M. Fieker, U. Heitz, R. Veckenstedt, F. Bohn and S. Moritz, Individualized metacognitive therapy for delusions: A randomized controlled rater-blind study, Journal of behavior therapy and experimental psychiatry, 2017, 56, 144-151.	No	Review
12	V. I. Arkhipov and M. V. Kapralova, [Metabotropic glutamate receptors as targets for new drug development], Eksperimental'naia i klinicheskaia farmakologiia, 2011, 74, 46-52.	No	Review
13	M. Arsalidou, Z. Yaple, T. Jurcik and V. Ushakov, Cognitive Brain Signatures of Youth With Early Onset and Relatives With Schizophrenia: Evidence From fMRI Meta-analyses, Schizophrenia bulletin, 2020, 46, 857-868.	No	Review
14	O. Aydin, P. H. Lysaker, K. Balikci, P. Unal-Aydin and A. Esen-Danaci, Associations of oxytocin and vasopressin plasma levels with neurocognitive, social cognitive and meta cognitive function in schizophrenia, Psychiatry research, 2018, 270, 1010-1016.	No	Review
15	R. P. Balzan, P. H. Delfabbro, C. A. Galletly and T. S. Woodward, Metacognitive training for patients with schizophrenia: preliminary evidence for a targeted, single-module programme, The Australian and New Zealand journal of psychiatry, 2014, 48, 1126-1136.	No	Review
16	R. P. Balzan, P. H. Delfabbro, C. A. Galletly and T. S. Woodward, Metacognitive training for patients with schizophrenia: Preliminary evidence for a targeted, single-module programme, AUSTRALIAN AND NEW ZEALAND JOURNAL OF PSYCHIATRY, 2014, 48, 1126-1136.	No	Review
17	R. P. Balzan and C. Galletly, Metacognitive therapy (MCT plus ) in patients with psychosis not receiving antipsychotic medication: A case study, Frontiers in psychology, 2015, 6.	No	Review
18	R. P. Balzan, J. K. Mattiske, P. Delfabbro, D. Liu and C. Galletly, Individualized Metacognitive Training (MCT+) Reduces Delusional Symptoms in Psychosis: A Randomized Clinical Trial, Schizophrenia bulletin, 2019, 45, 27-36.	No	Review
19	A. Barbieri and F. Visco-Comandini, Efficacy of cognitive behavioural therapy in the treatment of psychosis: a meta-review, Rivista di psichiatria, 2019, 54, 183-195.	No	Review
20	A. Barbieri and F. Visco-Comandini, [Efficacy of third wave cognitive therapies in the treatment of psychosis: a meta-review], Rivista di psichiatria, 2020, 55, 61-70.	No	Review
21	M. J. Begemann, B. A. Brand, B. Ćurčić-Blake, A. Aleman and I. E. Sommer, Efficacy of non-invasive brain stimulation on cognitive functioning in brain disorders: a meta-analysis, Psychological medicine, 2020, 50, 2465-2486.	No	Review
22	H. V. Bemrose, I. O. Akande and A. E. Cullen, Self-esteem in individuals at ultra-high risk for psychosis: A systematic review and meta-analysis, Early intervention in psychiatry, 2021, 15, 775-786.	No	Review
23	A. Bercovich, G. Goldzweig, L. Igra, A. Lavi-Rotenberg, A. Gumley and I. Hasson-Ohayon, The interactive effect of metacognition and self-compassion on predicting meaning in life among individuals with schizophrenia, Psychiatric rehabilitation journal, 2020, 43, 290-298.	No	Review
24	S. Berendsen, S. Berendse, J. V. Torren, J. Vermeulen and L. de Haan, Cognitive behavioural therapy for the treatment of schizophrenia spectrum disorders: an umbrella review of meta-analyses of randomised controlled trials, EClinicalMedicine, 2024, 67.	No	Review
25	S. Berendsen, S. Berendse, J. van der Torren, J. Vermeulen and L. de Haan, Cognitive behavioural therapy for the treatment of schizophrenia spectrum disorders: an umbrella review of meta-analyses of randomised controlled trials, EClinicalMedicine, 2024, 67, 102392.	No	Review
26	M. W. Best, S. Romanowska, Y. Zhou, L. B. Wang, T. Leibovitz, K. A. Onno, S. Jagtap and C. R. Bowie, Efficacy of Remotely Delivered Evidence-Based Psychosocial Treatments for Schizophrenia-Spectrum Disorders: A Series of Systematic Reviews and Meta-Analyses, Schizophrenia bulletin, 2023, 49, 973-986.	No	Review
27	I. Bighelli, M. Huhn, J. Schneider-Thoma, M. Krause, C. Reitmeir, S. Wallis, F. Schwermann, G. Pitschel-Walz, C. Barbui, T. A. Furukawa and S. Leucht, Response rates in patients with schizophrenia and positive symptoms receiving cognitive behavioural therapy: a systematic review and single-group meta-analysis, BMC psychiatry, 2018, 18, 380.	No	Review
28	I. Bighelli, A. Rodolico, H. García-Mieres, G. Pitschel-Walz, W. P. Hansen, J. Schneider-Thoma, S. Siafis, H. Wu, D. F. Wang, G. Salanti, T. A. Furukawa, C. Barbui and S. Leucht, Psychosocial and psychological interventions for relapse prevention in schizophrenia: a systematic review and network meta, The lancet. Psychiatry, 2021, 8, 969-980.	No	Review
29	I. Bighelli, G. Salanti, C. Reitmeir, S. Wallis, C. Barbui, T. A. Furukawa and S. Leucht, Psychological interventions for positive symptoms in schizophrenia: protocol for a network meta-analysis of randomised controlled trials, BMJ open, 2018, 8, e019280.	No	Review
30	I. Bighelli, S. Wallis, C. Reitmeir, F. Schwermann, N. H. Salahuddin and S. Leucht, Effects of psychological treatments on functioning in people with Schizophrenia: a systematic review and meta-analysis of randomized controlled trials, European archives of psychiatry and clinical neuroscience, 2023, 273, 779-810.	No	Review
31	A. R. Y. Bin Lee, C. E. Yau, A. S. Mai, W. A. Tan, B. S. Y. Ong, N. E. Yam and C. S. H. Ho, Transcranial alternating current stimulation and its effects on cognition and the treatment of psychiatric disorders: a systematic review and meta-analysis, Therapeutic advances in chronic disease, 2022, 13.	No	Review
32	J. R. Bishop, J. L. Reilly, M. S. H. Harris, S. R. Patel, R. Kittles, J. A. Badner, K. M. Prasad, V. L. Nimgaonkar, M. S. Keshavan and J. A. Sweeney, Pharmacogenetic associations of the type-3 metabotropic glutamate receptor (<i>GRM3</i>) gene with working memory and clinical symptom response to antipsychotics in first-episode schizophrenia, Psychopharmacology, 2015, 232, 145-154.	No	Review
33	E. Bonfioli, L. Berti, C. Goss, F. Muraro and L. Burti, Health promotion lifestyle interventions for weight management in psychosis: a systematic review and meta-analysis of randomised controlled trials, BMC psychiatry, 2012, 12.	No	Review
34	E. Bora, BDNF levels and cognitive impairment in schizophrenia: A meta-analysis, EUROPEAN NEUROPSYCHOPHARMACOLOGY, 2019, 29, S124-S125.	No	Review
35	E. Bora, M. Yücel and C. Pantelis, Cognitive impairment in affective psychoses: a meta-analysis, Schizophrenia bulletin, 2010, 36, 112-125.	No	Review
36	L. A. Bornheimer, A. N. Zhang, J. L. Li, M. Hiller and N. Tarrier, Effectiveness of Suicide-Focused Psychosocial Interventions in Psychosis: A Systematic Review and Meta-Analysis, PSYCHIATRIC SERVICES, 2020, 71, 829-838.	No	Review
37	M. Bouchard, T. Lecomte, B. Cloutier, J. Herrera-Roberge and S. Potvin, Dropout Rates in Psychosocial Interventions for People With Both Severe Mental Illness and Substance Misuse: A Systematic Review and Meta-Analysis, Frontiers in psychiatry, 2022, 13.	No	Review
38	E. Bourke, C. Barker and M. Fornells-Ambrojo, Systematic review and meta-analysis of therapeutic alliance, engagement, and outcome in psychological therapies for psychosis, PSYCHOLOGY AND PSYCHOTHERAPY-THEORY RESEARCH AND PRACTICE, 2021, 94, 822-853.	No	Review
39	R. Bradley, J. Greene, E. Russ, L. Dutra and D. Westen, A multidimensional meta-analysis of psychotherapy for PTSD, AMERICAN JOURNAL OF PSYCHIATRY, 2005, 162, 214-227.	No	Review
40	N. J. K. Breitborde, B. Keller-Hamilton, A. M. Moe, J. G. Pine, N. Nelson, D. Weiss, T. Hogan, A. Quisenberry, A. Teferra and A. K. Ferketich, An Open Trial of Metacognitive Remediation Therapy and Pharmacotherapy to Promote Smoking Cessation among Individuals with Psychotic-Spectrum Disorders, JOURNAL OF SMOKING CESSATION, 2021, 2021.	No	Review
41	M. Briki, J. Monnin, E. Haffen, D. Sechter, J. Favrod, C. Netillard, E. Cheraitia, K. Marin, S. Govyadovskaya, G. Tio, B. Bonin, J. C. Chauvet-Gelinier, S. Leclerc, Y. Hodé, P. Vidailhet, F. Berna, A. Z. Bertschy and P. Vandel, Metacognitive training for schizophrenia: a multicentre randomised controlled trial, Schizophrenia research, 2014, 157, 99-106.	No	Review
42	M. Briki, J. Monnin, E. Haffen, D. Sechter, J. Favrod, C. Netillard, E. Cheraitia, K. Marin, S. Govyadovskaya, G. Tio, B. Bonin, J.-C. Chauvet-Gelinier, S. Leclerc, Y. Hode, P. Vidailhet, F. Berna, A. Z. Bertschy and P. Vandel, Metacognitive training for schizophrenia: A multicentre randomised controlled trial, Schizophrenia research, 2014, 157, 99-106.	No	Review
43	M. Briki, J. Monnin, E. Haffen, D. Sechter, J. Favrod, C. Netillard, E. Cheraitia, K. Marin, S. Govyadovskaya, G. Tio and et al., Metacognitive training for schizophrenia: a multicentre randomised controlled trial, Schizophrenia research, 2014, 157, 99‐106.	No	Review
44	N. Brondino, A. De Silvestri, S. Re, N. Lanati, P. Thiemann, A. Verna, E. Emanuele and P. Politi, A Systematic Review and Meta-Analysis of <i>Ginkgo biloba</i> in Neuropsychiatric Disorders: From Ancient Tradition to Modern-Day Medicine, EVIDENCE-BASED COMPLEMENTARY AND ALTERNATIVE MEDICINE, 2013, 2013.	No	Review
45	M. Buonocore, M. Bosia, R. Riccaboni, M. Bechi, M. Spangaro, M. Piantanida, F. Cocchi, C. Guglielmino, L. Bianchi, E. Smeraldi and et al., Combined neurocognitive and metacognitive rehabilitation in schizophrenia: effects on bias against disconfirmatory evidence, European psychiatry, 2015, 30, 615‐621.	No	Review
46	A. M. Burns, D. H. Erickson and C. A. Brenner, Cognitive-behavioral therapy for medication-resistant psychosis: a meta-analytic review, Psychiatric services (Washington, D.C.), 2014, 65, 874-880.	No	Review
47	A. M. N. Burns, D. H. Erickson and C. A. Brenner, Cognitive-Behavioral Therapy for Medication-Resistant Psychosis: A Meta-Analytic Review, PSYCHIATRIC SERVICES, 2014, 65, 874-880.	No	Review
48	A. C. Butler, J. E. Chapman, E. M. Forman and A. T. Beck, The empirical status of cognitive-behavioral therapy: a review of meta-analyses, Clinical psychology review, 2006, 26, 17-31.	No	Review
49	J. Cai, Z. Yi, W. Lu, Y. Fang and C. Zhang, Crosstalk between 5-HT2cR and PTEN signaling pathway in atypical antipsychotic-induced metabolic syndrome and cognitive dysfunction, Medical hypotheses, 2013, 80, 486-489.	No	Review
50	N. Çakici, A. L. Sutterland, B. Penninx, L. de Haan and N. J. M. van Beveren, Changes in peripheral blood compounds following psychopharmacological treatment in drug-naive first-episode patients with either schizophrenia or major depressive disorder: a meta-analysis, Psychological medicine, 2021, 51, 538-549.	No	Review
51	M. Camacho-Gomez and P. Castellvi, Effectiveness of Family Intervention for Preventing Relapse in First-Episode Psychosis Until 24 Months of Follow-up: A Systematic Review With Meta-analysis of Randomized Controlled Trials, Schizophrenia bulletin, 2020, 46, 98-109.	No	Review
52	M. Campana, P. Falkai, D. Siskind, A. Hasan and E. Wagner, Characteristics and definitions of ultra-treatment-resistant schizophrenia - A systematic review and meta-analysis, Schizophrenia research, 2021, 228, 218-226.	No	Review
53	N. Cano-Cuenca, J. E. Solis-Garcia del Pozoc and J. Jordan, Evidence for the Efficacy of Latrepirdine (Dimebon) Treatment for Improvement of Cognitive Function: A Meta-Analysis, JOURNAL OF ALZHEIMERS DISEASE, 2014, 38, 155-164.	No	Review
54	A. Cao, C. Tang, X. Chen and C. Li, Analysis of metabolic syndrome and cognitive functional analysis in schizophrenic patients based on psychological intervention, Preventive medicine, 2023, 173, 107586.	No	Review
55	V. R. Carmona, J. Gómez-Benito, T. B. Huedo-Medina and J. E. Rojo, EMPLOYMENT OUTCOMES FOR PEOPLE WITH SCHIZOPHRENIA SPECTRUM DISORDER: A META-ANALYSIS OF RANDOMIZED CONTROLLED TRIALS, INTERNATIONAL JOURNAL OF OCCUPATIONAL MEDICINE AND ENVIRONMENTAL HEALTH, 2017, 30, 345-366.	No	Review
56	S. Carney, P. Cowen, J. Geddes, G. Goodwin, R. Rogers, K. Dearness, A. Tomlin, J. Eastaugh, N. Freemantle, H. Lester, A. Harvey, A. Scott and U. E. R. Grp, Efficacy and safety of electroconvulsive therapy in depressive disorders: a systematic review and meta-analysis, Lancet (London, England), 2003, 361, 799-808.	No	Review
57	A. Carriere, S. Chiu, J. Hou, E. Lui, M. Husni, J. Copen, R. Campbell, A. Foskett, S. Mujeeb, M. Woodbury-Farina and et al., Deciphering cross talks of dopamine/insulin/NLRP3- Inflammasome signaling (DA/IN/NLRP3), metabolic syndrome(MeS) and cardiovascular risk (CVR) in drug- (antipsychotic)-induced Parkinsonism(DIP) and tardive dyskinesia(TD) mimicking Parkinson's disease(PD) motor/cognition sym…	No	Review
58	R. I. Castillo, L. E. Rojo, M. Henriquez-Henriquez, H. Silva, A. Maturana, M. J. Villar, M. Fuentes and P. A. Gaspar, From Molecules to the Clinic: Linking Schizophrenia and Metabolic Syndrome through Sphingolipids Metabolism, Frontiers in neuroscience, 2016, 10.	No	Review
59	A. Catalan, G. S. de Pablo, J. V. Serrano, P. Mosillo, H. Baldwin, A. Fernández-Rivas, C. Moreno, C. Arango, C. U. Correll, I. Bonoldi and P. Fusar-Poli, Annual Research Review: Prevention of psychosis in adolescents - systematic review and meta-analysis of advances in detection, prognosis and intervention, JOURNAL OF CHILD PSYCHOLOGY AND PSYCHIATRY, 2021, 62, 657-673.	No	Review
60	A. Catalan, R. A. McCutcheon, C. Aymerich, B. Pedruzo, J. Radua, V. Rodríguez, G. Salazar de Pablo, M. Pacho, J. L. Pérez, M. Solmi, P. McGuire, A. J. Giuliano, W. S. Stone, R. M. Murray, M. A. Gonzalez-Torres and P. Fusar-Poli, The magnitude and variability of neurocognitive performance in first-episode psychosis: a systematic review and meta-analysis of longitudinal studies, Translational psych…	No	Review
61	M. Cella, C. Reeder and T. Wykes, Lessons learnt? The importance of metacognition and its implications for Cognitive Remediation in schizophrenia, Frontiers in psychology, 2015, 6.	No	Review
62	M. Cella, C. Reeder and T. Wykes, Group cognitive remediation for schizophrenia: Exploring the role of therapist support and metacognition, Psychology and psychotherapy, 2016, 89, 1-14.	No	Review
63	J. Y. C. Chan, H. W. Hirai and K. K. F. Tsoi, Can computer-assisted cognitive remediation improve employment and productivity outcomes of patients with severe mental illness? A meta-analysis of prospective controlled trials, Journal of psychiatric research, 2015, 68, 293-300.	No	Review
64	C.-H. Chang, C.-Y. Liu, S.-J. Chen and H.-C. Tsai, Effect of <i>N</i>-methyl-d-aspartate receptor enhancing agents on cognition in dementia: an exploratory systematic review and meta-analysis of randomized controlled trials, Scientific reports, 2021, 11.	No	Review
65	B. Chaumette, S. M. Sengupta, M. Lepage, A. Malla, S. N. Lyer, O. Kebir, P. A. Dion, G. A. Rouleau, M.-O. Krebs, J. L. Shah, R. Joober and I. S. Grp, A polymorphism in the glutamate metabotropic receptor 7 is associated with cognitive deficits in the early phases of psychosis, Schizophrenia research, 2022, 249, 56-62.	No	Review
66	S. Cheli, V. Cavalletti, P. H. Lysaker, G. Dimaggio, N. Petrocchi, F. Chiarello, C. Enzo, F. Velicogna, F. Mancini and G. Goldzweig, A pilot randomized controlled trial comparing a novel compassion and metacognition approach for schizotypal personality disorder with a combination of cognitive therapy and psychopharmacological treatment, BMC psychiatry, 2023, 23.	No	Review
67	C. R. Chen, Y. W. Lee, T. T. Chen, C. W. Hsu, Y. C. Huang, P. Y. Lin and K. C. Lin, The effects of mindful exercise on cognition in patients with schizophrenia: A systematic review and meta-analysis of randomized controlled trials, Schizophrenia research, 2024, 271, 237-245.	No	Review
68	C.-R. Chen, Y.-W. Lee, T.-T. Chen, C.-W. Hsu, Y.-C. Huang, P.-Y. Lin and K.-c. Lin, The effects of mindful exercise on cognition in patients with schizophrenia: A systematic review and meta-analysis of randomized controlled trials, Schizophrenia research, 2024, 271, 237-245.	No	Review
69	Q. Chen, Y. Sang, L. Ren, J. Wu, Y. Chen, M. Zheng, G. Bian and H. Sun, Metacognitive training: a useful complement to community-based rehabilitation for schizophrenia patients in China, BMC psychiatry, 2021, 21, 38.	No	Review
70	W.-Y. Chen, Y.-C. Cheng, C.-C. Chiu, H.-C. Liu, M.-C. Huang, Y.-K. Tu and P.-H. Kuo, Effects of Vitamin D Supplementation on Cognitive Outcomes: A Systematic Review and Meta-Analysis, Neuropsychology review, 2024, 34, 568-580.	No	Review
71	Y. Chen, Z. Li, C. Yan and L. Zou, Is it more effective for anhedonia and avolition? A systematic review and meta-analysis of non-invasive brain stimulation interventions for negative symptoms in schizophrenia, CNS neuroscience & therapeutics, 2024, 30, e14645.	No	Review
72	N. K. W. Cheuk, W. Tse, H. K. H. Tsui, C. F. Ma, J. S. W. Chun, A. K. K. Chung and S. K. W. Chan, A systematic review and meta-analysis of the effect of clozapine on cognitive functions in patients with treatment-resistant schizophrenia, Schizophrenia research, 2024, 268, 205-222.	No	Review
73	M. Cho, T. Y. Lee, Y. B. Kwak, Y. B. Yoon, M. Kim and J. S. Kwon, Adjunctive use of anti-inflammatory drugs for schizophrenia: A meta-analytic investigation of randomized controlled trials, AUSTRALIAN AND NEW ZEALAND JOURNAL OF PSYCHIATRY, 2019, 53, 742-759.	No	Review
74	K. H. Choi, Adjunctive pharmacotherapy for cognitive deficits in schizophrenia: meta-analytical investigation of efficacy (vol 203, pg 172, 2013), BRITISH JOURNAL OF PSYCHIATRY, 2013, 203, 392-392.	No	Review
75	K. H. Choi, T. Wykes and M. M. Kurtz, Adjunctive pharmacotherapy for cognitive deficits in schizophrenia: meta-analytical investigation of efficacy, The British journal of psychiatry : the journal of mental science, 2013, 203, 172-178.	No	Review
76	K.-H. Choi, T. Wykes and M. M. Kurtz, Adjunctive pharmacotherapy for cognitive deficits in schizophrenia: meta-analytical investigation of efficacy, BRITISH JOURNAL OF PSYCHIATRY, 2013, 203, 172-178.	No	Review
77	V. A. Chouinard, F. Du, X. Chen, E. Tusuzian, B. Ren, J. Anderson, K. Cuklanz, W. Feizi, S. Zhou, A. Weerasekera, B. M. Cohen, D. Öngür and K. E. Lewandowski, Cognitive Impairment in Psychotic Disorders Is Associated with Brain Reductive Stress and Impaired Energy Metabolism as Measured by 31P Magnetic Resonance Spectroscopy, Schizophrenia bulletin, 2025, DOI: 10.1093/schbul/sbaf003.	No	Review
78	S. Clarke, D. Hanna, C. Mulholland, C. Shannon and C. Urquhart, A systematic review and meta-analysis of digital health technologies effects on psychotic symptoms in adults with psychosis, PSYCHOSIS-PSYCHOLOGICAL SOCIAL AND INTEGRATIVE APPROACHES, 2019, 11, 362-373.	No	Review
79	C. S. Copeland, S. A. Neale and T. E. Salt, Burst Firing in the Mediodorsal Thalamus and Related Cognitive Circuits is Modulated by Metabotropic Glutamate Receptors, Current neuropharmacology, 2014, 12, 10-11.	No	Review
80	C. U. Correll, B. Galling, A. Pawar, A. Krivko, C. Bonetto, M. Ruggeri, T. J. Craig, M. Nordentoft, V. H. Srihari, S. Guloksuz, C. L. M. Hui, E. Y. H. Chen, M. Valencia, F. Juarez, D. G. Robinson, N. R. Schooler, M. F. Brunette, K. T. Mueser, R. A. Rosenheck, P. Marcy, J. Addington, S. E. Estroff, J. Robinson, D. Penn, J. B. Severe and J. M. Kane, Comparison of Early Intervention Services vs Trea…	No	Review
81	S. Cortese, N. Adamo, C. Mohr-Jensen, A. J. Hayes, S. Bhatti, S. Carucci, C. Del Giovane, L. Z. Atkinson, T. Banaschewski, E. Simonoff, A. Zuddas, C. Barbui, M. Purgato, H. C. Steinhausen, F. Shokraneh, J. Xia, A. Cipriani and D. Coghill, Comparative efficacy and tolerability of pharmacological interventions for attention-deficit/hyperactivity disorder in children, adolescents and adults: protoco…	No	Review
82	A. Czyz, A. Zakrzewska-Sito and J. Kuczynska, A Review of Advances in Bioanalytical Methods for the Detection and Quantification of Olanzapine and Its Metabolites in Complex Biological Matrices, PHARMACEUTICALS, 2024, 17.	No	Review
83	M. Dauwan, M. J. H. Begemann, M. I. E. Slot, E. H. M. Lee, P. Scheltens and I. E. C. Sommer, Physical exercise improves quality of life, depressive symptoms, and cognition across chronic brain disorders: a transdiagnostic systematic review and meta-analysis of randomized controlled trials, Journal of neurology, 2021, 268, 1222-1246.	No	Review
84	L. W. Davis and P. H. Lysaker, Cognitive behavioral therapy and functional and metacognitive outcomes in schizophrenia: A single case study, COGNITIVE AND BEHAVIORAL PRACTICE, 2005, 12, 468-478.	No	Review
85	L. W. Davis and P. H. Lysaker, Cognitive behavioral therapy and functional and metacognitive outcomes in schizophrenia: A single case study, COGNITIVE AND BEHAVIORAL PRACTICE, 2005, 12, 468-478.	No	Review
86	S. de Jong, R. J. van Donkersgoed, A. Aleman, M. van der Gaag, L. Wunderink, J. Arends, P. H. Lysaker and M. Pijnenborg, Practical Implications of Metacognitively Oriented Psychotherapy in Psychosis: Findings From a Pilot Study, The Journal of nervous and mental disease, 2016, 204, 713-716.	No	Review
87	S. de Jong, R. J. M. van Donkersgoed, M. E. Timmerman, M. Aan Het Rot, L. Wunderink, J. Arends, M. van Der Gaag, A. Aleman, P. H. Lysaker and G. H. M. Pijnenborg, Metacognitive reflection and insight therapy (MERIT) for patients with schizophrenia, Psychological medicine, 2019, 49, 303-313.	No	Review
88	J. De Nijs and M. A. Pet, Metabolic syndrome in patients with schizophrenia is associated with poor cognitive performance and poor premorbid school performance, EUROPEAN NEUROPSYCHOPHARMACOLOGY, 2014, 24, S485-S486.	No	Review
89	L. M. G. de Pinho, C. Sequeira, F. M. C. Sampaio, N. B. Rocha and C. Ferre-Grau, A randomized controlled trial to evaluate the efficacy of metacognitive training for people with schizophrenia applied by mental health nurses: Study protocol, Journal of advanced nursing, 2020, 76, 356-363.	No	Review
90	L. M. G. de Pinho, C. Sequeira, F. M. C. Sampaio, N. B. Rocha, Z. Ozaslan and C. Ferre-Grau, Assessing the efficacy and feasibility of providing metacognitive training for patients with schizophrenia by mental health nurses: A randomized controlled trial, Journal of advanced nursing, 2021, 77, 999-1012.	No	Review
91	L. M. G. de Pinho, C. A. D. Sequeira, F. M. C. Sampaio, N. B. Rocha and C. Ferre-Grau, A randomized controlled trial to evaluate the efficacy of metacognitive training for people with schizophrenia applied by mental health nurses: Study protocol, Journal of advanced nursing, 2020, 76, 356-363.	No	Review
92	G. Deas, C. Kelly, A. V. Hadjinicolaou, C. Holt, M. Agius and R. Zaman, AN UPDATE ON: META-ANALYSIS OF MEDICAL AND NON-MEDICALTREATMENTS OF THE PRODROMAL PHASE OF PSYCHOTIC ILLNESS IN AT RISK MENTAL STATES, Psychiatria Danubina, 2016, 28, S31-S38.	No	Review
93	A. Degnan, S. Baker, D. Edge, W. Nottidge, M. Noke, C. J. Press, N. Husain, S. Rathod and R. J. Drake, The nature and efficacy of culturally-adapted psychosocial interventions for schizophrenia: a systematic review and meta-analysis, Psychological medicine, 2018, 48, 714-727.	No	Review
94	S. W. Deng, Q. Xu, W. L. Jiang, B. Hong, B. H. Li, D. W. Sun and H. B. Yang, Efficacy and safety of blonanserin versus risperidone in the treatment of schizophrenia: a systematic review and meta-analysis of randomized controlled trials, BMC psychiatry, 2023, 23, 740.	No	Review
95	D. J. Devoe, M. S. Farris, P. Townes and J. Addington, Attenuated psychotic symptom interventions in youth at risk of psychosis: A systematic review and meta-analysis, Early intervention in psychiatry, 2019, 13, 3-17.	No	Review
96	D. J. Devoe, M. S. Farris, P. Townes and J. Addington, Interventions and social functioning in youth at risk of psychosis: A systematic review and meta-analysis, Early intervention in psychiatry, 2019, 13, 169-180.	No	Review
97	D. J. Devoe, A. Peterson and J. Addington, Negative Symptom Interventions in Youth at Risk of Psychosis: A Systematic Review and Network Meta-analysis, Schizophrenia bulletin, 2018, 44, 807-823.	No	Review
98	Drks, Individualized Metacognitive Therapy (MCT+) for patients with schizophrenia - 5 year follow-up, https://trialsearch.who.int/Trial2.aspx?TrialID=DRKS00022190, 2020.	No	Review
99	Drks, Investigation of the Efficacy of Metacognitive Training for Patients with Long-COVID - A Randomized Controlled Trial, https://trialsearch.who.int/Trial2.aspx?TrialID=DRKS00032218, 2024.	No	Review
100	J. Dubreucq, F. Haesebaert, J. Plasse, M. Dubreucq and N. Franck, A Systematic Review and Meta-analysis of Social Skills Training for Adults with Autism Spectrum Disorder, Journal of autism and developmental disorders, 2022, 52, 1598-1609.	No	Review
101	J. Dubreucq, A. Martin, F. Gabayet, J. Plasse, C. Wiesepape, C. Quilès, H. Verdoux, N. Franck and P. H. Lysaker, Contrasting the Social Cognitive and Metacognitive Capacities Among Patients With Schizophrenia and Autism Spectrum Disorders Enrolled in Psychiatric Rehabilitation, The Journal of nervous and mental disease, 2022, 210, 747-753.	No	Review
102	R. A. Dunne and D. M. McLoughlin, Systematic review and meta-analysis of bifrontal electroconvulsive therapy versus bilateral and unilateral electroconvulsive therapy in depression, WORLD JOURNAL OF BIOLOGICAL PSYCHIATRY, 2012, 13, 248-258.	No	Review
103	C. East-Richard, A. Cayouette, K. Allott, E. Anderson, F. Haesebaert, M. Cella and C. Cellard, Cognitive Remediation for Adolescents With Mental Health Disorders: A Systematic Review and Meta-Analysis, Early intervention in psychiatry, 2025, 19.	No	Review
104	S. Eifler, F. Rausch, F. Schirmbeck, R. Veckenstedt, D. Mier, C. Esslinger, S. Englisch, A. Meyer-Lindenberg, P. Kirsch and M. Zink, Metamemory in schizophrenia: retrospective confidence ratings interact with neurocognitive deficits, Psychiatry research, 2015, 225, 596-603.	No	Review
105	S. Eisenacher, F. Rausch, F. Ainser, D. Mier, R. Veckenstedt, F. Schirmbeck, A. Lewien, S. Englisch, C. Andreou, S. Moritz, A. Meyer-Lindenberg, P. Kirsch and M. Zink, Investigation of metamemory functioning in the at-risk mental state for psychosis, Psychological medicine, 2015, 45, 3329-3340.	No	Review
106	N. Fabiano, S. Wong, C. Zhou, C. U. Correll, M. Højlund and M. Solmi, Efficacy, tolerability, and safety of xanomeline-trospium chloride for schizophrenia: A systematic review and meta-analysis, European neuropsychopharmacology : the journal of the European College of Neuropsychopharmacology, 2025, 92, 62-73.	No	Review
107	M. S. Farris, D. J. Devoe and J. Addington, Attrition rates in trials for adolescents and young adults at clinical high-risk for psychosis: A systematic review and meta-analysis, Early intervention in psychiatry, 2020, 14, 515-527.	No	Review
108	L. Fässler, I. Bighelli, S. Leucht, M. Sabé, M. Bajbouj, C. Knaevelsrud and K. Böge, Targeted psychological and psychosocial interventions for auditory hallucinations in persons with psychotic disorders: Protocol for a systematic review and meta-analysis, PloS one, 2024, 19.	No	Review
109	H. Fatouros-Bergman, S. Cervenka, L. Flyckt, G. Edman and L. Farde, Meta-analysis of cognitive performance in drug-naive patients with schizophrenia, Schizophrenia research, 2014, 158, 156-162.	No	Review
110	J. Favrod, A. Maire, S. Bardy, S. Pernier and C. Bonsack, Improving insight into delusions: a pilot study of metacognitive training for patients with schizophrenia, Journal of advanced nursing, 2011, 67, 401-407.	No	Review
111	L. Feber, N. L. Peter, V. Chiocchia, J. Schneider-Thoma, S. Siafis, I. Bighelli, W.-P. Hansen, X. Lin, D. Prates-Baldez, G. Salanti, R. S. E. Keefe, R. R. Engel and S. Leucht, Antipsychotic Drugs and Cognitive Function A Systematic Review and Pairwise Network Meta-Analysis, JAMA psychiatry, 2025, 82, 47-56.	No	Review
112	Z. Fekete, E. Vass, R. Balajthy, U. Tana, A. C. Nagy, B. Olah, N. Domjan and I. S. Kuritarné, Efficacy of metacognitive training on symptom severity, neurocognition and social cognition in patients with schizophrenia: A single-blind randomized controlled trial, Scandinavian journal of psychology, 2022, 63, 321-333.	No	Review
113	Z. Fekete, E. Vass, R. Balajthy, Ü. Tana, A. C. Nagy, B. Oláh, N. Domján and I. S. Kuritárné, Efficacy of metacognitive training on symptom severity, neurocognition and social cognition in patients with schizophrenia: A single-blind randomized controlled trial, Scandinavian journal of psychology, 2022, 63, 321-333.	No	Review
114	X. Z. Feng, Z. Li, Z. Y. Li, K. Wang, X. Tan, Y. Y. Zhao, W. F. Mi, W. L. Zhu, Y. P. Bao, L. Lu and S. X. Li, Effectiveness and safety of second-generation antipsychotics for psychiatric disorders apart from schizophrenia: A systematic review and meta-analysis, Psychiatry research, 2024, 332, 115637.	No	Review
115	B. Fernández-Abascal, P. Suárez-Pinilla, C. Cobo-Corrales, B. Crespo-Facorro and M. Suárez-Pinilla, In- and outpatient lifestyle interventions on diet and exercise and their effect on physical and psychological health: a systematic review and meta-analysis of randomised controlled trials in patients with schizophrenia spectrum disorders and first episode of psychosis, Neuroscience and biobehavior…	No	Review
116	R. Fernández-López, B. Riquelme-Gallego, A. Bueno-Cavanillas and K. S. Khan, Influence of placebo effect in mental disorders research: A systematic review and meta-analysis, EUROPEAN JOURNAL OF CLINICAL INVESTIGATION, 2022, 52.	No	Review
117	J. Firth, J. Cotter, R. Elliott, P. French and A. R. Yung, A systematic review and meta-analysis of exercise interventions in schizophrenia patients, Psychological medicine, 2015, 45, 1343-1361.	No	Review
118	J. Firth, B. Stubbs, S. Rosenbaum, D. Vancampfort, B. Malchow, F. Schuch, R. Elliott, K. H. Nuechterlein and A. R. Yung, Aerobic Exercise Improves Cognitive Functioning in People With Schizophrenia: A Systematic Review and Meta-Analysis, Schizophrenia bulletin, 2017, 43, 546-556.	No	Review
119	N. F. Forbes, L. A. Carrick, A. M. McIntosh and S. M. Lawrie, Working memory in schizophrenia: a meta-analysis, Psychological medicine, 2009, 39, 889-905.	No	Review
120	B. Fordham, T. Sugavanam, K. Edwards, K. Hemming, J. Howick, B. Copsey, H. Lee, M. Kaidesoja, S. Kirtley, S. Hopewell, R. das Nair, R. Howard, P. Stallard, J. Hamer-Hunt, Z. Cooper, S. E. Lamb and T.-O. Cognitive Behav, Cognitive-behavioural therapy for a variety of conditions: an overview of systematic reviews and panoramic meta-analysis, HEALTH TECHNOLOGY ASSESSMENT, 2021, 25, 1-+.	No	Review
121	B. Fordham, T. Sugavanam, K. Edwards, K. Hemming, J. Howick, B. Copsey, H. Lee, M. Kaidesoja, S. Kirtley, S. Hopewell, R. das Nair, R. Howard, P. Stallard, J. Hamer-Hunt, Z. Cooper, S. E. Lamb and T.-O. Cognitive Behav, Cognitive-behavioural therapy for a variety of conditions: an overview of systematic reviews and panoramic meta-analysis, HEALTH TECHNOLOGY ASSESSMENT, 2021, 25, 1-+.	No	Review
122	M. Fornaro, C. Caiazza, M. Billeci, M. Berk, W. Marx, V. Balanzá-Martínez, M. De Prisco, R. Pezone, G. De Simone, N. Solini, F. Iasevoli, F. Berna, G. Fond, L. Boyer, A. F. Carvalho, E. Dragioti, J. Fiedorowicz, A. de Bartolomeis, C. Correll and M. Solmi, Nutraceuticals and phytoceuticals in the treatment of schizophrenia: a systematic review and network meta-analysis, Research square, 2024, DOI:…	No	Review
123	M. Fornaro, C. Caiazza, M. Billeci, M. Berk, W. Marx, V. Balanzá-Martinez, M. De Prisco, R. Pezone, G. De Simone, N. Solini, F. Iasevoli, F. Berna, G. Fond, L. Boyer, A. F. Carvalho, E. Dragioti, J. G. Fiedorowicz, A. de Bartolomeis, C. U. Correll and M. Solmi, Nutraceuticals and phytoceuticals in the treatment of schizophrenia: a systematic review and network meta-analysis "Nutra NMA SCZ", Molec…	No	Review
124	K. N. Fountoulakis, A. A. Veroniki, M. Siamouli and H. J. Möller, No role for initial severity on the efficacy of antidepressants: results of a multi-meta-analysis, Annals of general psychiatry, 2013, 12.	No	Review
125	F. Fregni, M. M. El-Hagrassy, K. Pacheco-Barrios, S. Carvalho, J. Leite, M. Simis, J. Brunelin, E. M. Nakamura-Palacios, P. Marangolo, G. Venkatasubramanian, D. San-Juan, W. Caumo, M. Bikson, A. R. Brunoni and G. Neuromodulation Ctr Working, Evidence-Based Guidelines and Secondary Meta-Analysis for the Use of Transcranial Direct Current Stimulation in Neurological and Psychiatric Disorders, INTER…	No	Review
126	P. Fusar-Poli, E. Papanastasiou, D. Stahl, M. Rocchetti, W. Carpenter, S. Shergill and P. McGuire, Treatments of Negative Symptoms in Schizophrenia: Meta-Analysis of 168 Randomized Placebo-Controlled Trials, Schizophrenia bulletin, 2015, 41, 892-899.	No	Review
127	J. M. García-Montes, M. Pérez-Alvarez, C. Soto Balbuena, S. Perona Garcelán and A. J. Cangas, Metacognitions in patients with hallucinations and obsessive-compulsive disorder: the superstition factor, Behaviour research and therapy, 2006, 44, 1091-1104.	No	Review
128	P. M. Gardiner, F. E. Kinnafick, K. C. Breen, A. Girardi and I. Hartescu, Behavioural, medical & environmental interventions to improve sleep quality for mental health inpatients in secure settings: a systematic review & meta-analysis, JOURNAL OF FORENSIC PSYCHIATRY & PSYCHOLOGY, 2022, 33, 745-779.	No	Review
129	Z. Goldberg, B. Kuslak and M. M. Kurtz, A meta-analytic investigation of cognitive remediation for mood disorders: Efficacy and the role of study quality, sample and treatment factors, Journal of affective disorders, 2023, 330, 74-82.	No	Review
130	P. I. Gorelov, R. U. Ostrovskaia and N. M. Sazonova, [The study of procognitive effect of the potential antipsychotic, Dilept and its main metabolite, GZR-125 at the novel objects recognition test in rats], Eksperimental'naia i klinicheskaia farmakologiia, 2013, 76, 3-5.	No	Review
131	W. H. Gottdiener and N. Haslam, The benefits of individual psychotherapy for people diagnosed with schizophrenia: a meta-analytic review, Ethical human sciences and services, 2002, 4, 163‐187.	No	Review
132	R. Gray, S. A. Hillel, E. Brown and A. Al Ghareeb, Safety and Efficacy of Acceptance and Commitment Therapy (ACT) in Schizophrenia Spectrum and Other Psychotic Disorders: Protocol for a Systematic Review and Meta-Analysis, Methods and protocols, 2018, 1.	No	Review
133	A. Gregoigi, P. Mallikarjah and R. Upthegrove, Treatment of depression in schizophrenia: systematic review and meta-analysis, BRITISH JOURNAL OF PSYCHIATRY, 2017, 211, 198-+.	No	Review
134	S. Grover, R. Padmavati, S. Sahoo, S. Gopal, R. Nehra, A. Ganesh, V. Raghavan and A. Sankaranarayan, Relationship of metabolic syndrome and neurocognitive deficits in patients with schizophrenia, Psychiatry research, 2019, 278, 56-64.	No	Review
135	S. Grover, S. Sarkar and S. Sahoo, Augmentation strategies for clozapine resistance: a systematic review and meta-analysis, Acta neuropsychiatrica, 2023, 35, 65-75.	No	Review
136	A. L. Grubaugh, W. J. Brown, J. A. Wojtalik, U. S. Myers and S. M. Eack, Meta-Analysis of the Treatment of Posttraumatic Stress Disorder in Adults With Comorbid Severe Mental Illness, JOURNAL OF CLINICAL PSYCHIATRY, 2021, 82.	No	Review
137	O. Grynszpan, S. Perbal, A. Pelissolo, P. Fossati, R. Jouvent, S. Dubal and F. Perez-Diaz, Efficacy and specificity of computer-assisted cognitive remediation in schizophrenia: a meta-analytical study, Psychological medicine, 2011, 41, 163-173.	No	Review
138	C. Gu, B. A. Thornburgh, G. D. Fate, R. X. Fang and D. P. Walker, Metabolite identification for PHA-568487 in nonclinical species and in human hepatocytes, DRUG METABOLISM REVIEWS, 2006, 38, 155-155.	No	Review
139	G. Guaiana, N. Meader, C. Barbui, S. J. Davies, T. A. Furukawa, H. Imai, S. Dias, D. M. Caldwell, M. Koesters, A. Tajika, I. Bighelli, A. Pompoli, A. Cipriani, S. Dawson and L. Robertson, Pharmacological treatments in panic disorder in adults: a network meta-analysis, The Cochrane database of systematic reviews, 2023, 11, Cd012729.	No	Review
140	G. Guilera, O. Pino, J. Gomez-Benito and J. E. Rojo, Antipsychotic effects on cognition in schizophrenia: a meta-analysis of randomised controlled trials, European journal of psychiatry, 2009, 23, 77‐89.	No	Review
141	A. Gumley, C. Braehler and A. Macbeth, A meta-analysis and theoretical critique of oxytocin and psychosis: prospects for attachment and compassion in promoting recovery, The British journal of clinical psychology, 2014, 53, 42-61.	No	Review
142	A. Gumley, C. Braehler and A. Macbeth, RETRACTED: A meta-analysis and theoretical critique of oxytocin and psychosis: Prospects for attachment and compassion in promoting recovery(Retracted article. See vol. 56, pg. 212, 2017), BRITISH JOURNAL OF CLINICAL PSYCHOLOGY, 2014, 53, 42-61.	No	Review
143	E. Gussmann, C. Lindner, S. Lucae, P. Falkai, F. Padberg, S. Egli and J. Kopf-Beck, Targeting metacognitive change mechanisms in acute inpatients with psychotic symptoms: feasibility and acceptability of a modularized group intervention, European archives of psychiatry and clinical neuroscience, 2024, 274, 963-979.	No	Review
144	B. A. Gutman, T. G. M. van Erp, K. Alpert, C. R. K. Ching, D. Isaev, A. Ragothaman, N. Jahanshad, A. Saremi, A. Zavaliangos-Petropulu, D. C. Glahn, L. Shen, S. Cong, D. Alnaes, O. A. Andreassen, N. T. Doan, L. T. Westlye, P. Kochunov, T. D. Satterthwaite, D. H. Wolf, A. J. Huang, C. Kessler, A. Weideman, D. Nguyen, B. A. Mueller, L. Faziola, S. G. Potkin, A. Preda, D. H. Mathalon, J. Bustillo, V.…	No	Review
145	P. Haffner, E. Quinlivan, J. Fiebig, L. M. Sondergeld, E. S. Strasser, M. Adli, S. Moritz and T. J. Stamm, Improving functional outcome in bipolar disorder: A pilot study on metacognitive training, Clinical psychology & psychotherapy, 2018, 25, 50-58.	No	Review
146	K. Hagi, T. Nosaka and A. Pikalov, Is metabolic syndrome related to cognitive performance in patients with schizophrenia? Results from a doubleblind, active-controlled, lurasidone study, Schizophrenia bulletin, 2020, 46, S152.	No	Review
147	M. Han, K. Lee, M. Kim, Y. Heo and H. Choi, Effects of a Metacognitive Smartphone Intervention With Weekly Mentoring Sessions for Individuals With Schizophrenia: A Quasi-Experimental Study, Journal of psychosocial nursing and mental health services, 2023, 61, 27-37.	No	Review
148	F. Hao, P. Li, M. Chen, J. Xu, J. Xu, Z. Lin, Z. Liang, C. Wang and T. C.-Y. Liu, Comparative Efficacy and Acceptability for Psychological Interventions on Body Dysmorphic Disorders: A Systematic Review and Network Meta-Analysis of Randomized Controlled Trials, Cognitive therapy and research, 2024, DOI: 10.1007/s10608-024-10537-2.	No	Review
149	F. W. Hao, P. D. Li, M. Chen, J. X. Xu, J. H. Xu, Z. W. Lin, Z. D. Liang, C. Z. Wang and T. C. Y. Liu, Comparative Efficacy and Acceptability for Psychological Interventions on Body Dysmorphic Disorders: A Systematic Review and Network Meta-Analysis of Randomized Controlled Trials, Cognitive therapy and research, 2024, DOI: 10.1007/s10608-024-10537-2.	No	Review
150	P. O. Harvey, M. Lepage and A. Malla, Benefits of enriched intervention compared with standard care for patients with recent-onset psychosis: a metaanalytic approach, Canadian journal of psychiatry. Revue canadienne de psychiatrie, 2007, 52, 464‐472.	No	Review
151	L. Hassib, A. Kanashiro, J. F. C. Pedrazzi, B. F. Vercesi, S. Higa, Í. Arruda, Y. Soares, A. de Jesus de Souza, A. A. Jordão, F. S. Guimarães and F. R. Ferreira, Should we consider microbiota-based interventions as a novel therapeutic strategy for schizophrenia? A systematic review and meta-analysis, Brain, behavior, & immunity - health, 2025, 43, 100923.	No	Review
152	L. Hassib, A. Kanashiro, J. F. C. Pedrazzi, B. F. Vercesi, S. Higa, I. Arruda, Y. Soares, A. D. de Souza, A. A. Jordao, F. S. Guimaraes and F. R. Ferreira, Should we consider microbiota-based interventions as a novel therapeutic strategy for schizophrenia? A systematic review and meta-analysis, BRAIN BEHAVIOR & IMMUNITY-HEALTH, 2025, 43.	No	Review
153	I. Hasson-Ohayon, L. Igra, A. Lavi-Rotenberg, G. Goldzweig and P. H. Lysaker, Findings from a randomized controlled trial of Metacognitive Reflection and Insight Therapy for people with schizophrenia: Effects on metacognition and symptoms, Psychology and psychotherapy, 2024, 97 Suppl 1, 75-90.	No	Review
154	I. Hasson‐Ohayon, L. Igra, A. Lavi‐Rotenberg, G. Goldzweig and P. H. Lysaker, Findings from a randomized controlled trial of Metacognitive Reflection and Insight Therapy for people with schizophrenia: effects on metacognition and symptoms, Psychology & psychotherapy: theory, research & practice, 2024, 97, 75‐90.	No	Review
155	I. Haugen, T. Ueland, J. Stubberud, C. Brunborg, T. Wykes, M. G. Oie and E. Haug, Moderators of metacognitive strategy training for executive functioning in early schizophrenia and psychosis risk, SCHIZOPHRENIA RESEARCH-COGNITION, 2023, 31.	No	Review
156	I. Haugen, T. Ueland, J. Stubberud, C. Brunborg, T. Wykes, M. G. Øie and E. Haug, Moderators of metacognitive strategy training for executive functioning in early schizophrenia and psychosis risk, Schizophrenia research. Cognition, 2023, 31, 100275.	No	Review
157	C. M. Hazell, M. Hayward, K. Cavanagh and C. Strauss, A systematic review and meta-analysis of low intensity CBT for psychosis, Clinical psychology review, 2016, 45, 183-192.	No	Review
158	C. M. Hazell, M. Hayward, K. Cavanagh and C. Strauss, A systematic review and meta-analysis of low intensity CBT for psychosis, Clinical psychology review, 2016, 45, 183-192.	No	Review
159	D. Heavens, K. Odgers and J. Hodgekins, Cognitive behavioural therapy for anxiety in psychosis: a systematic review and meta-analysis, PSYCHOSIS-PSYCHOLOGICAL SOCIAL AND INTEGRATIVE APPROACHES, 2019, 11, 223-237.	No	Review
160	A. Hegedüs, B. Kozel, D. Richter and J. Behrens, Effectiveness of Transitional Interventions in Improving Patient Outcomes and Service Use After Discharge From Psychiatric Inpatient Care: A Systematic Review and Meta-Analysis, Frontiers in psychiatry, 2020, 10.	No	Review
161	H. Hesser, C. Weise, V. Z. Westin and G. Andersson, A systematic review and meta-analysis of randomized controlled trials of cognitive-behavioral therapy for tinnitus distress, Clinical psychology review, 2011, 31, 545-553.	No	Review
162	H. Hesser, C. Weise, V. Z. Westin and G. Andersson, A systematic review and meta-analysis of randomized controlled trials of cognitive-behavioral therapy for tinnitus distress, Clinical psychology review, 2011, 31, 545-553.	No	Review
163	C. R. Hjorthoj, A. Baker, A. Fohlmann and M. Nordentoft, Intervention Efficacy in Trials Targeting Cannabis Use Disorders in Patients with Comorbid Psychosis Systematic Review and Meta-analysis, Current pharmaceutical design, 2014, 20, 2205-2211.	No	Review
164	R. M. Hodann-Caudevilla, C. Díaz-Silveira, F. A. Burgos-Julián and M. A. Santed, Mindfulness-Based Interventions for People with Schizophrenia: A Systematic Review and Meta-Analysis, International journal of environmental research and public health, 2020, 17.	No	Review
165	S. G. Hofmann, A. Asnaani, I. J. Vonk, A. T. Sawyer and A. Fang, The Efficacy of Cognitive Behavioral Therapy: A Review of Meta-analyses, Cognitive therapy and research, 2012, 36, 427-440.	No	Review
166	S. G. Hofmann, A. Asnaani, I. J. J. Vonk, A. T. Sawyer and A. Fang, The Efficacy of Cognitive Behavioral Therapy: A Review of Meta-analyses, Cognitive therapy and research, 2012, 36, 427-440.	No	Review
167	Y. Hong, Y. J. Huang, J. H. Jiang, Q. H. Liu, J. Hu, W. F. Tan, J. Y. Deng and X. T. Wang, The effects of positive psychology theory in the rehabilitation nursing of Chinese patients with schizophrenia: a systematic review and meta-analysis of randomized controlled trials, Frontiers in psychiatry, 2025, 16.	No	Review
168	M. Horio, Y. Fujita and K. Hashimoto, Therapeutic effects of metabotropic glutamate receptor 5 positive allosteric modulator CDPPB on phencyclidine-induced cognitive deficits in mice, FUNDAMENTAL & CLINICAL PHARMACOLOGY, 2013, 27, 483-488.	No	Review
169	T. S. Horowitz, M. Trevino, I. M. Gooch and K. A. Duffy, Understanding the Profile of Cancer-Related Cognitive Impairments: A Critique of Meta-Analyses, JNCI-JOURNAL OF THE NATIONAL CANCER INSTITUTE, 2019, 111, 1009-1015.	No	Review
170	C. C. Hung, C. C. Liao, P. L. Wu, S. D. Lee and H. Y. Lane, Metabolic Abnormality and Sleep Disturbance are Associated with Clinical Severity of Patients with Schizophrenia, BioMedicine, 2014, 4, 6.	No	Review
171	P. Hutton, Cognitive-behavioural therapy for schizophrenia: a critical commentary on the Newton-Howes and Wood meta-analysis, Psychology and psychotherapy, 2013, 86, 139-145.	No	Review
172	P. Hutton, F. Di Rienzo, D. Turkington, H. Spencer and P. Taylor, Suicidal Ideation in People With Psychosis Not Taking Antipsychotic Medication: Do Negative Appraisals and Negative Metacognitive Beliefs Mediate the Effect of Symptoms?, Schizophrenia bulletin, 2019, 45, 37-47.	No	Review
173	P. Hutton, A. P. Morrison, M. Wardle and A. Wells, Metacognitive therapy in treatment-resistant psychosis: a multiple-baseline study, Behavioural and cognitive psychotherapy, 2014, 42, 166-185.	No	Review
174	P. Hutton, L. Wood, P. J. Taylor, K. Irving and A. P. Morrison, Cognitive behavioural therapy for psychosis: rationale and protocol for a systematic review and meta-analysis, PSYCHOSIS-PSYCHOLOGICAL SOCIAL AND INTEGRATIVE APPROACHES, 2014, 6, 220-230.	No	Review
175	J. Hyde, H. Carr, N. Kelley, R. Seneviratne, C. Reed, V. Parlatini, M. Garner, M. Solmi, S. Rosson, S. Cortese and V. Brandt, Efficacy of neurostimulation across mental disorders: systematic review and meta-analysis of 208 randomized controlled trials, Molecular psychiatry, 2022, 27, 2709-2719.	No	Review
176	L. Igra, H. Sened, A. Lavi-Rotenberg, M. Pijnenborg, P. H. Lysaker and I. Hasson-Ohayon, Emotional experience and metacognition among people with schizophrenia: Analysis of session by session and outcome of metacognitive-oriented psychotherapy, Journal of psychiatric research, 2022, 156, 460-466.	No	Review
177	F. Inchausti, N. V. García-Poveda, A. Ballesteros-Prados, J. Ortuño-Sierra, S. Sánchez-Reales, J. Prado-Abril, J. A. Aldaz-Armendáriz, J. Mole, G. Dimaggio, P. Ottavi and et al., The Effects of Metacognition-Oriented Social Skills Training on Psychosocial Outcome in Schizophrenia-Spectrum Disorders: a Randomized Controlled Trial, Schizophrenia bulletin, 2018, 44, 1235‐1244.	No	Review
178	Irct2014012616374N, The effect of bumetanide on schizophrenia patients, https://trialsearch.who.int/Trial2.aspx?TrialID=IRCT2014012616374N1, 2015.	No	Review
179	Irct20211118053100N, Evaluation of the Effect of BioZen D as Adjunctive therapy in improving Positive, Negative, Cognitive symptoms and Risk factors for Metabolic syndrome and Inflammatory markers in Schizophrenia patients, https://trialsearch.who.int/Trial2.aspx?TrialID=IRCT20211118053100N1, 2021.	No	Review
180	R. Ishikawa, T. Ishigaki, T. Shimada, H. Tanoue, N. Yoshinaga, N. Oribe, T. Morimoto, T. Matsumoto and M. Hosono, The efficacy of extended metacognitive training for psychosis: A randomized controlled trial, Schizophrenia research, 2020, 215, 399-407.	No	Review
181	Y. Iwata, S. Nakajima, H. Uchida, T. Suzuki, R. Keefe, E. Plitman, J. K. Chung, F. Caravaggio, P. Gerretsen, M. Mimura and A. Graff-Guerrero, Effects of Glutamate Modulators on Cognitive Impairments In Schizophrenia: A Meta-Analysis of Double-Blind Controlled Trials, Biological psychiatry, 2015, 77.	No	Review
182	J. S. Jang, S. Oh, G. Kim, N. Lee, H. Song, J. Park, Y. Lee, M. Kim and M. Kwon, Analysis of the effectiveness of cognitive rehabilitation for patients with chronic mental illness: A meta-analysis, World journal of clinical cases, 2023, 11, 7822-7832.	No	Review
183	J. S. Jang, S. Oh, G. Kim, N. R. Lee, H. Y. S. Song, J. Park, Y. S. Lee, M. Kim and M. Kwon, Analysis of the effectiveness of cognitive rehabilitation for patients with chronic mental illness: A meta-analysis, World journal of clinical cases, 2023, 11.	No	Review
184	J.-S. Jang, S. Oh, G. Kim, N. Lee, H. Song, J. Park, Y. Lee, M. Kim and M. Kwon, Analysis of the effectiveness of cognitive rehabilitation for patients with chronic mental illness: A meta-analysis, World journal of clinical cases, 2023, 11.	No	Review
185	J. E. Jansen, J. Gleeson, S. Bendall, S. Rice and M. Alvarez-Jimenez, Acceptance- and mindfulness-based interventions for persons with psychosis: A systematic review and meta-analysis, Schizophrenia research, 2020, 215, 25-37.	No	Review
186	S. Jauhar, P. J. McKenna, J. Radua, E. Fung, R. Salvador and K. R. Laws, Cognitive-behavioural therapy for the symptoms of schizophrenia: systematic review and meta-analysis with examination of potential bias, BRITISH JOURNAL OF PSYCHIATRY, 2014, 204, 20-29.	No	Review
187	L. Jelinek, M. Faissner, S. Moritz and L. Kriston, Long-term efficacy of Metacognitive Training for Depression (D-MCT): A randomized controlled trial, BRITISH JOURNAL OF CLINICAL PSYCHOLOGY, 2019, 58, 245-259.	No	Review
188	R. Jeppesen, R. H. B. Christensen, E. M. J. Pedersen, M. Nordentoft, C. Hjorthøj, O. Köhler-Forsberg and M. E. Benros, Efficacy and safety of anti-inflammatory agents in treatment of psychotic disorders - A comprehensive systematic review and meta-analysis, Brain, behavior, and immunity, 2020, 90, 364-380.	No	Review
189	I. Kanellopoulou, C. Bowie, H. Anderson, B. Halpern and P. D. Harvey, Effect of metabolic syndrome on cognition in older schizophrenic patients, Biological psychiatry, 2008, 63, 256S-256S.	No	Review
190	C. Kelly, A. V. Hadjinicolaou, C. Holt, M. Agius and R. Zaman, META-ANALYSIS OF MEDICAL AND NON-MEDICAL TREATMENTS OF THE PRODROMAL PHASE OF PSYCHOTIC ILLNESS IN AT-RISK MENTAL STATES, Psychiatria Danubina, 2010, 22, S56-S62.	No	Review
191	L. Kennedy and A. Xyrichis, Cognitive Behavioral Therapy Compared with Non-specialized Therapy for Alleviating the Effect of Auditory Hallucinations in People with Reoccurring Schizophrenia: A Systematic Review and Meta-analysis, Community mental health journal, 2017, 53, 127-133.	No	Review
192	M. M. Khan, Neurocognitive, Neuroprotective, and Cardiometabolic Effects of Raloxifene: Potential for Improving Therapeutic Outcomes in Schizophrenia, CNS drugs, 2016, 30, 589-601.	No	Review
193	B. Khoury, T. Lecomte, B. A. Gaudiano and K. Paquin, Mindfulness interventions for psychosis: A meta-analysis, Schizophrenia research, 2013, 150, 176-184.	No	Review
194	S. K. Kim, M. Lee, H. Jeong and Y. M. Jang, Effectiveness of mobile applications for patients with severe mental illness: A meta-analysis of randomized controlled trials, JAPAN JOURNAL OF NURSING SCIENCE, 2022, 19.	No	Review
195	S. W. Kim, S. Hyun, J. K. Kim, H. Kim, M. Jhon, J. W. Kim, C. Park, J. Y. Lee and J. M. Kim, Effectiveness of group metacognitive training and cognitive-behavioural therapy in a transdiagnostic manner for young patients with psychotic and non-psychotic disorders, Early intervention in psychiatry, 2023, 17, 29-38.	No	Review
196	T. T. Kircher, K. Koch, F. Stottmeister and V. Durst, Metacognition and reflexivity in patients with schizophrenia, Psychopathology, 2007, 40, 254-260.	No	Review
197	T. Kishi, T. Hirota and N. Iwata, Add-on fluvoxamine treatment for schizophrenia: an updated meta-analysis of randomized controlled trials, European archives of psychiatry and clinical neuroscience, 2013, 263, 633-641.	No	Review
198	T. Kishi, T. Ikuta, K. Sakuma, S. Hamanaka, Y. Nishii, M. Hatano, S. Kito and N. Iwata, Theta Burst Stimulation Protocols for Schizophrenia: A Systematic Review and Network Meta-Analysis, JAMA network open, 2024, 7, e2441159.	No	Review
199	T. Kishi, Y. Matsui, Y. Matsuda, A. Katsuki, H. Hori, H. Yanagimoto, K. Sanada, K. Morita, R. Yoshimura, Y. Shoji, K. Hagi and N. Iwata, Efficacy, Tolerability, and Safety of Blonanserin in Schizophrenia: An Updated and Extended Systematic Review and Meta-Analysis of Randomized Controlled Trials, Pharmacopsychiatry, 2019, 52, 52-62.	No	Review
200	T. Kishi, T. Mukai, Y. Matsuda, M. Moriwaki and N. Iwata, Efficacy and safety of noradrenalin reuptake inhibitor augmentation therapy for schizophrenia: A meta-analysis of double-blind randomized placebo-controlled trials, Journal of psychiatric research, 2013, 47, 1557-1563.	No	Review
201	C. G. Kohler, J. B. Walker, E. A. Martin, K. M. Healey and P. J. Moberg, Facial emotion perception in schizophrenia: a meta-analytic review, Schizophrenia bulletin, 2010, 36, 1009-1019.	No	Review
202	K. Kolbeck, L. Jelinek, S. Moritz and J. Peth, Metacognitive Training. Identifying and defusing "cognitive traps", PSYCHOTHERAPEUT, 2017, 62, 575-587.	No	Review
203	M. Koola, Galantamine-Memantine Combination Targets Cognitive Impairments in Schizophrenia and Kynurenine Pathway Metabolites: A Battalion of Novel Biomarkers, Biological psychiatry, 2018, 83, S346-S346.	No	Review
204	M. M. Koola, S. W. Looney, H. Hong, A. Pillai and W. Hou, Meta-analysis of randomized controlled trials of galantamine in schizophrenia: significant cognitive enhancement, Psychiatry research, 2020, 291.	No	Review
205	E. Kopelli, M. Samara, A. Siargkas, A. Goulas, G. Papazisis and M. Chourdakis, The role of cannabidiol oil in schizophrenia treatment. a systematic review and meta-analysis, Psychiatry research, 2020, 291, 113246.	No	Review
206	N. Korman, R. Stanton, A. Vecchio, J. Chapman, S. Parker, R. Martland, D. Siskind and J. Firth, The effect of exercise on global, social, daily living and occupational functioning in people living with schizophrenia: A systematic review and meta-analysis, Schizophrenia research, 2023, 256, 98-111.	No	Review
207	K. Korrelboom, T. Ijdema, A. Karreman and M. van der Gaag, The Effectiveness of Transdiagnostic Applications of Competitive Memory Training (COMET) on Low Self-Esteem and Comorbid Depression: A Meta-analysis of Randomized Controlled Trials, Cognitive therapy and research, 2022, 46, 532-543.	No	Review
208	U. Köther, E. Vettorazzi, R. Veckenstedt, B. Hottenrott, F. Bohn, F. Scheu, U. Pfueller, D. Roesch-Ely and S. Moritz, Bayesian Analyses of the Effect of Metacognitive Training on Social Cognition Deficits and Overconfidence in Errors, JOURNAL OF EXPERIMENTAL PSYCHOPATHOLOGY, 2017, 8, 158-174.	No	Review
209	P. H. Koukamari, M. Karimy, M. Ghaffari and A. Milajerdi, Effect of cognitive-behavioral therapy on fatigue in cancer patients: a systematic review and meta-analysis, Frontiers in psychology, 2025, 15.	No	Review
210	L. Krabbendam and A. Aleman, Meta-analyses of randomized controlled trials of social skills training and cognitive remediation, Psychological medicine, 2003, 33, 756; author reply 756-758.	No	Review
211	N. Kudo, H. Yamamori, T. Ishima, K. Nemoto, Y. Yasuda, M. Fujimoto, H. Azechi, T. Niitsu, S. Numata, M. Ikeda, M. Iyo, T. Ohmori, M. Fukunaga, Y. Watanabe, K. Hashimoto and R. Hashimoto, Plasma levels of matrix metalloproteinase-9 (MMP-9) are associated with cognitive performance in patients with schizophrenia, Neuropsychopharmacology reports, 2020, 40, 150-156.	No	Review
212	F. Kühne, R. Meister, A. Jansen, M. Härter, S. Moritz and L. Kriston, Effectiveness of metacognitive interventions for mental disorders in adults: a systematic review protocol (METACOG), BMJ open, 2017, 7.	No	Review
213	M. Kukla and P. H. Lysaker, Metacognition over time is related to neurocognition, social cognition, and intrapsychic foundations in psychosis, SCHIZOPHRENIA RESEARCH-COGNITION, 2020, 19.	No	Review
214	M. Kukla, P. H. Lysaker and M. P. Salyers, Do persons with schizophrenia who have better metacognitive capacity also have a stronger subjective experience of recovery?, Psychiatry research, 2013, 209, 381-385.	No	Review
215	D. Kumar and G. Venkatasubramanian, Metacognition and Mindfulness Integrated Therapy Reduces Severity of Hallucination in a Patient Not Taking Antipsychotic Medication, Journal of cognitive psychotherapy, 2018, 32, 192-202.	No	Review
216	R. Kuokkanen, R. Lappalainen, E. Repo-Tiihonen and J. Tiihonen, Metacognitive group training for forensic and dangerous non-forensic patients with schizophrenia: a randomised controlled feasibility trial, Criminal behaviour and mental health : CBMH, 2014, 24, 345-357.	No	Review
217	M. M. Kurtz and C. L. Richardson, Social Cognitive Training for Schizophrenia: A Meta-Analytic Investigation of Controlled Research, Schizophrenia bulletin, 2012, 38, 1092-1104.	No	Review
218	R. Labelle, L. Pouliot and A. Janelle, A Systematic Review and Meta-Analysis of Cognitive Behavioural Treatments for Suicidal and Self-Harm Behaviours in Adolescents, CANADIAN PSYCHOLOGY-PSYCHOLOGIE CANADIENNE, 2015, 56, 368-378.	No	Review
219	M. Lak, A. Jafarpour, M. A. Shahrbaf, M. Lak and B. Dolatshahi, The effect of physical exercise on cognitive function in schizophrenia patients: A GRADE assessed systematic review and meta-analysis of controlled clinical trials, Schizophrenia research, 2024, 271, 81-90.	No	Review
220	K. C. Lam, C. P. Ho, J. C. Wa, S. M. Chan, K. K. Yam, O. S. Yeung, W. C. Wong and R. P. Balzan, Metacognitive training (MCT) for schizophrenia improves cognitive insight: a randomized controlled trial in a Chinese sample with schizophrenia spectrum disorders, Behaviour research and therapy, 2015, 64, 38-42.	No	Review
221	M. Lamarca, V. Espinosa, V. Acun, R. Vila-Badia, S. Balsells-Mejia, S. Moritz, F. Berna, C. Konig, L. Gaweda, A. Barajas, S. Ochoa and P. Group, Reducing self-stigma in psychosis: A systematic review and meta-analysis of psychological interventions, Psychiatry research, 2024, 342.	No	Review
222	A. Lavi-Rotenberg, E. Bar-Kalifa, S. de Jong, L. Igra, P. H. Lysaker and I. Hasson-Ohayon, Elements that enhance therapeutic alliance and short-term outcomes in metacognitive reflection and insight therapy: A session-by-session assessment, Psychiatric rehabilitation journal, 2020, 43, 318-326.	No	Review
223	K. R. Laws, Commentary: Does Cognitive Behavior Therapy for psychosis (CBTp) show a sustainable effect on delusions? A meta-analysis, Frontiers in psychology, 2016, 7.	No	Review
224	C. Lazzari, Y. Kotera and M. Rabottini, Should mindfulness-based cognitive therapy be used for psychosis? A systematic review of the literature and meta-analysis, Rivista di psichiatria, 2022, 57, 203-211.	No	Review
225	L. Leanza, E. Studerus, V. P. Bozikas, S. Moritz and C. Andreou, Moderators of treatment efficacy in individualized metacognitive training for psychosis (MCT+), Journal of behavior therapy and experimental psychiatry, 2020, 68, 101547.	No	Review
226	L. Leanza, E. Studerus, V. P. Bozikas, S. Moritz and C. Andreou, Moderators of treatment efficacy in individualized metacognitive training for psychosis (MCT plus ), Journal of behavior therapy and experimental psychiatry, 2020, 68.	No	Review
227	C. H. Li, L. Shi, G. L. Zhan, S. Z. Rao and H. Zhang, A twenty-four-week, open-label study on ziprasidone's efficacy and influence on glucolipid metabolism in patients with schizophrenia and metabolic disorder, European review for medical and pharmacological sciences, 2013, 17, 2136‐2140.	No	Review
228	J. Li, J. Shen, G. Y. Wu, Y. Tan, Y. J. Sun, E. Keller, Y. B. Jiang and J. L. Wu, Mindful exercise versus non-mindful exercise for schizophrenia: A systematic review and meta-analysis of randomized controlled trials, Complementary therapies in clinical practice, 2018, 32, 17-24.	No	Review
229	S. Y. Li, Z. Y. Xi, P. Barnett, R. Saunders, R. Shafran and S. Pilling, Efficacy of culturally adapted interventions for common mental disorders in people of Chinese descent: a systematic review and meta-analysis, The lancet. Psychiatry, 2023, 10, 426-440.	No	Review
230	X. Li, J. Dai, Q. Liu, Z. Zhao and X. Zhang, Efficacy and safety of non-invasive brain stimulation on cognitive function for cognitive impairment associated with schizophrenia: A systematic review and meta-analysis, Journal of psychiatric research, 2024, 170, 174-186.	No	Review
231	C.-Y. Lin, M.-C. Chang and H.-J. Jhou, Effect of Levetiracetam on Cognition: A Systematic Review and Meta-analysis of Double-Blind Randomized Placebo-Controlled Trials, CNS drugs, 2024, 38, 1-14.	No	Review
232	T. M. Lincoln, C. Suttner and Y. Nestoriuc, Effects of cognitive interventions for schizophrenia: a meta-analysis, PSYCHOLOGISCHE RUNDSCHAU, 2008, 59, 217-232.	No	Review
233	J. P. Lindenmayer, A. Khan, S. Kaushik, A. Thanju, R. Praveen, L. Hoffman, L. Cherath, G. Valdez and D. Wance, Relationship between metabolic syndrome and cognition in patients with schizophrenia, Schizophrenia research, 2012, 142, 171-176.	No	Review
234	O. Lindhiem, C. B. Bennett, C. J. Trentacosta and C. McLear, Client preferences affect treatment satisfaction, completion, and clinical outcome: A meta-analysis, Clinical psychology review, 2014, 34, 506-517.	No	Review
235	B. R. Lins and J. G. Howland, Effects of the metabotropic glutamate receptor 5 positive allosteric modulator CDPPB on rats tested with the paired associates learning task in touchscreen-equipped operant conditioning chambers, Behavioural brain research, 2016, 301, 152-160.	No	Review
236	Y. C. Liu, I. L. Li and F. H. Hsiao, Effectiveness of mindfulness-based intervention on psychotic symptoms for patients with schizophrenia: A meta-analysis of randomized controlled trials, Journal of advanced nursing, 2021, 77, 2565-2580.	No	Review
237	Y. C. Liu, C. C. Tang, T. T. Hung, P. C. Tsai and M. F. Lin, The Efficacy of Metacognitive Training for Delusions in Patients With Schizophrenia: A Meta-Analysis of Randomized Controlled Trials Informs Evidence-Based Practice, Worldviews on evidence-based nursing, 2018, 15, 130-139.	No	Review
238	A. Llorente-Berzal, V. Mela, E. Borcel, M. Valero, M. López-Gallardo, M. P. Viveros and E. M. Marco, Neurobehavioral and metabolic long-term consequences of neonatal maternal deprivation stress and adolescent olanzapine treatment in male and female rats, Neuropharmacology, 2012, 62, 1332-1341.	No	Review
239	M. W. H. Lochmann van Bennekom, J. IntHout, H. J. Gijsman, B. B. K. Akdede, A. E. A. Yağcıoğlu, T. R. E. Barnes, B. Galling, R. Gueorguieva, S. Kasper, A. Kreinin, J. Nielsen, R. E. Nielsen, G. Remington, E. Repo-Tiihonen, C. Schmidt-Kraepelin, S. S. Shafti, L. Xiao, C. U. Correll and R. J. Verkes, Efficacy and tolerability of antipsychotic polypharmacy for schizophrenia spectrum disorders. A sys…	No	Review
240	C. Longhitano, S. Finlay, I. Peachey, J. L. Swift, F. Fayet-Moore, T. Bartle, G. Vos, D. Rudd, O. Shareef, S. Gordon and et al., The effects of ketogenic metabolic therapy on mental health and metabolic outcomes in schizophrenia and bipolar disorder: a randomized controlled clinical trial protocol, Frontiers in nutrition, 2024, 11, 1444483.	No	Review
241	J. D. Lopez-Morinigo, O. Ajnakina, A. S. E. Martínez, P. J. Escobedo-Aedo, V. G. Ruiz-Ruano, S. Sánchez-Alonso, L. Mata-Iturralde, L. Muñoz-Lorenzo, S. Ochoa, E. Baca-García and A. S. David, Can metacognitive interventions improve insight in schizophrenia spectrum disorders? A systematic review and meta-analysis, Psychological medicine, 2020, 50, 2289-2301.	No	Review
242	J. D. Lopez-Morinigo, V. G. Ruiz-Ruano, A. S. E. Martínez, M. L. B. Estévez, L. Mata-Iturralde, L. Muñoz-Lorenzo, S. Sánchez-Alonso, A. Artés-Rodríguez, A. S. David and E. Baca-García, Study protocol of a randomised clinical trial testing whether metacognitive training can improve insight and clinical outcomes in schizophrenia, BMC psychiatry, 2020, 20, 30.	No	Review
243	J.-D. Lopez-Morinigo, O. Ajnakina, A. Sanchez-Escribano Martinez, P.-J. Escobedo-Aedo, V. Gonzalez Ruiz-Ruano, S. Sanchez-Alonso, L. Mata-Iturralde, L. Munoz-Lorenzo, S. Ochoa, E. Baca-Garcia and A. S. David, Can metacognitive interventions improve insight in schizophrenia spectrum disorders? A systematic review and meta-analysis, Psychological medicine, 2020, 50, 2289-2301.	No	Review
244	C. Loriedo, G. Bianchi, C. Perrella, R. Raccah and G. Vella, Metanalysis of the placebo-controlled clinical studies on the antipsychotic efficacy of ziprasidone in acute disorders, Minerva psichiatrica, 2002, 43, 221‐230.	No	Review
245	S. Louise, M. Fitzpatrick, C. Strauss, S. L. Rossell and N. Thomas, Mindfulness- and acceptance-based interventions for psychosis: Our current understanding and a meta-analysis, Schizophrenia research, 2018, 192, 57-63.	No	Review
246	S. Louise, M. Fitzpatrick, C. Strauss, S. L. Rossell and N. Thomas, Mindfulness- and acceptance-based interventions for psychosis: Our current understanding and a meta-analysis, Schizophrenia research, 2018, 192, 57-63.	No	Review
247	H. K. Luckhoff, S. Kilian, M. R. Olivier, L. Phahladira, F. Scheffler, S. du Plessis, B. Chiliza, L. Asmal and R. Emsley, Relationship between changes in metabolic syndrome constituent components over 12months of treatment and cognitive performance in first-episode schizophrenia, Metabolic brain disease, 2019, 34, 469-476.	No	Review
248	B. L. Luedtke, M. Kukla, S. Renard, G. Dimaggio, K. D. Buck and P. H. Lysaker, Metacognitive functioning and social cognition as predictors of accuracy of self-appraisals of vocational function in schizophrenia, Schizophrenia research, 2012, 137, 260‐261.	No	Review
249	H. Luo, Y. L. Li, B. X. Yang, J. Chen and P. Zhao, Psychological interventions for personal stigma of patients with schizophrenia: A systematic review and network meta-analysis, Journal of psychiatric research, 2022, 148, 348-356.	No	Review
250	J. B. Luoma, C. Chwyl, G. J. Bathje, A. K. Davis and R. Lancelotta, A Meta-Analysis of Placebo-Controlled Trials of Psychedelic-Assisted Therapy, Journal of psychoactive drugs, 2020, 52, 289‐299.	No	Review
251	D. Lutgens, G. Gariepy and A. Malla, Psychological and psychosocial interventions for negative symptoms in psychosis: systematic review and meta-analysis, BRITISH JOURNAL OF PSYCHIATRY, 2017, 210, 324-+.	No	Review
252	D. Lynch, K. R. Laws and P. J. McKenna, Cognitive behavioural therapy for major psychiatric disorder: does it really work? A meta-analytical review of well-controlled trials, Psychological medicine, 2010, 40, 9-24.	No	Review
253	P. H. Lysaker, L. W. Davis and N. Beattie, Effects of cognitive behavioral therapy and vocational rehabilitation on metacognition and coping in schizophrenia, Journal of contemporary psychotherapy, 2006, 36, 25‐30.	No	Review
254	P. H. Lysaker, L. Irarrázaval, E. C. Gagen, I. Armijo, M. Ballerini, M. Mancini and G. Stanghellini, Metacognition in schizophrenia disorders: Comparisons with community controls and bipolar disorder: Replication with a Spanish language Chilean sample, Psychiatry research, 2018, 267, 528-534.	No	Review
255	P. H. Lysaker, J. Vohs, K. S. Minor, L. Irarrázaval, B. Leonhardt, J. A. Hamm, M. Kukla, R. Popolo, L. Luther, K. D. Buck, S. Wasmuth and G. Dimaggio, Metacognitive Deficits in Schizophrenia: Presence and Associations With Psychosocial Outcomes, The Journal of nervous and mental disease, 2015, 203, 530-536.	No	Review
256	C. F. Ma, W. T. Chien and D. T. Bressington, Family intervention for caregivers of people with recent-onset psychosis: A systematic review and meta-analysis, Early intervention in psychiatry, 2018, 12, 535-560.	No	Review
257	G. J. Marek, Metabotropic glutamate<sub>2/3</sub> (mGlu<sub>2/3</sub>) receptors, schizophrenia and cognition, European journal of pharmacology, 2010, 639, 81-90.	No	Review
258	D. Marinescu, I. Marinescu and M. C. Pirlog, Metabolic syndrome in women with depressive disorder versus schizophrenia, EUROPEAN NEUROPSYCHOPHARMACOLOGY, 2011, 21, S395-S396.	No	Review
259	A. Markiewicz-Gospodarek, R. Markiewicz, B. Dobrowolska, R. Maciejewski and B. Łoza, Relationship of Neuropeptide S with Clinical and Metabolic Parameters of Patients during Rehabilitation Therapy for Schizophrenia, Brain sciences, 2022, 12.	No	Review
260	D. M. Martin, S. M. McClintock, J. J. Forster, T. Y. Lo and C. K. Loo, Cognitive enhancing effects of rTMS administered to the prefrontal cortex in patients with depression: A systematic review and meta-analysis of individual task effects, Depression and anxiety, 2017, 34, 1029-1039.	No	Review
261	R. Martland, V. Mondelli, F. Gaughran and B. Stubbs, Can high intensity interval training improve health outcomes among people with mental illness? A systematic review and preliminary meta-analysis of intervention studies across a range of mental illnesses, Journal of affective disorders, 2020, 263, 629-660.	No	Review
262	N. Matosin, F. Fernandez-Enright, E. Frank, C. Deng, J. Wong, X. F. Huang and K. A. Newell, Metabotropic glutamate receptor mGluR2/3 and mGluR5 binding in the anterior cingulate cortex in psychotic and nonpsychotic depression, bipolar disorder and schizophrenia: implications for novel mGluR-based therapeutics, Journal of psychiatry & neuroscience : JPN, 2014, 39, 407-416.	No	Review
263	D. Matthews, A. Ritter, R. Thomas, R. Andrews, A. Lukic, C. Revta, B. Tousi, J. Leverenz, H. Fillit, K. Zhong and et al., The effects of rasagiline upon cerebral glucose metabolism, cognition, and TAU in patients with mild to moderate Alzheimer's disease, Journal of prevention of alzheimer's disease, 2019, 6, S18.	No	Review
264	I. Maurus, S. Wagner, J. Spaeth, A. Vogel, S. Muenz, V. Seitz, P. von Philipsborn, M. Solmi, J. Firth, B. Stubbs, D. Vancampfort, M. Hallgren, T. Kurimay, M. Gerber, C. U. Correll, W. Gaebel, H. J. Möller, A. Schmitt, A. Hasan and P. Falkai, EPA guidance on lifestyle interventions for adults with severe mental illness: A meta-review of the evidence, EUROPEAN PSYCHIATRY, 2024, 67.	No	Review
265	R. K. McHugh, S. W. Whitton, A. D. Peckham, J. A. Welge and M. W. Otto, Patient Preference for Psychological vs Pharmacologic Treatment of Psychiatric Disorders: A Meta-Analytic Review, JOURNAL OF CLINICAL PSYCHIATRY, 2013, 74, 595-602.	No	Review
266	L. G. McIntosh, S. Janes, S. O'Rourke and L. D. G. Thomson, Effectiveness of psychological and psychosocial interventions for forensic mental health inpatients: A meta-analysis, AGGRESSION AND VIOLENT BEHAVIOR, 2021, 58.	No	Review
267	P. McKenna, D. Lynch and K. Laws, What do we learn from this meta-analysis? reply, Psychological medicine, 2010, 40, 879-880.	No	Review
268	S. Mehl, D. Werner and T. M. Lincoln, Does Cognitive Behavior Therapy for psychosis (CBTp) show a sustainable effect on delusions? A meta-analysis (vol 6, 1450, 2015), Frontiers in psychology, 2019, 10.	No	Review
269	S. Mehl, D. Werner and T. M. Lincoln, Does Cognitive Behavior Therapy for psychosis (CBTp) show a sustainable effect on delusions? A meta-analysis (vol 6, 1450, 2015), Frontiers in psychology, 2019, 10.	No	Review
270	O. Meiron and M. Lavidor, Prefrontal oscillatory stimulation modulates access to cognitive control references in retrospective metacognitive commentary, Clinical neurophysiology : official journal of the International Federation of Clinical Neurophysiology, 2014, 125, 77-82.	No	Review
271	J. Melnitsky, S. Peleg, M. Mayer, T.-H. Choo, D. Javitt and J. Kantrowitz, Meta-Regression of Adjunctive Treatment Trials for Cognitive Deficits in Schizophrenia, Biological psychiatry, 2024, 95, S279-S279.	No	Review
272	G. Melville, M. Hoffman, A. Pollock and M. M. Kurtz, Do metacognitive therapies for schizophrenia-spectrum disorders work? A meta-analytic investigation, Psychological medicine, 2024, 54, 1510-1518.	No	Review
273	J. M. Meyer, The Metabolic Syndrome in Patients with Schizophrenia, 2008.	No	Review
274	M. Michail, M. Birchwood and L. Tait, Protocol for a systematic review and meta-analysis of cognitive-behavioural therapy for social anxiety disorder in psychosis, Systematic reviews, 2014, 3, 62.	No	Review
275	M. Michail, M. Birchwood and L. Tait, Protocol for a systematic review and meta-analysis of cognitive-behavioural therapy for social anxiety disorder in psychosis, Systematic reviews, 2014, 3, 62-62.	No	Review
276	B. Moghaddam, Targeting metabotropic glutamate receptors for treatment of the cognitive symptoms of schizophrenia, Psychopharmacology, 2004, 174, 39-44.	No	Review
277	S. Mokhtari, A. Mokhtari, F. Bakizadeh, A. Moradi and M. Shalbafan, Cognitive rehabilitation for improving cognitive functions and reducing the severity of depressive symptoms in adult patients with Major Depressive Disorder: a systematic review and meta-analysis of randomized controlled clinical trials, BMC psychiatry, 2023, 23.	No	Review
278	C. Montemagni, E. Del Favero, C. Riccardi, L. Canta, M. Toye, E. Zanalda and P. Rocca, Effects of Cognitive Remediation on Cognition, Metacognition, and Social Cognition in Patients With Schizophrenia, Frontiers in psychiatry, 2021, 12, 649737.	No	Review
279	K. Morikawa, B. Marcy, N. Ivgy-May, S. Yasuda, K. Kinoshita, M. Fukasawa, Y. Kawakita, S. Chaki and S. Yoshida, Safety and Pharmacokinetic Profiles of MGS0274 Besylate (TS-134), a Novel Metabotropic Glutamate 2/3 Receptor Agonist Prodrug, in Healthy Subjects, Neuropsychopharmacology : official publication of the American College of Neuropsychopharmacology, 2018, 43, S493-S494.	No	Review
280	N. Morisot, N. E. Clifton, F. Loiseau and M. J. Millan, Positive allosteric modulation of metabotropic glutamate 5 receptors prevents and reverses social discrimination deficits in rats, EUROPEAN NEUROPSYCHOPHARMACOLOGY, 2012, 22, S33-S34.	No	Review
281	S. Moritz, Group and individualized metacognitive training for psychosis (MCT, MCT+): latest results: on its efficacy in the treatment of psychotic symptoms, Schizophrenia bulletin, 2017, 43, S36.	No	Review
282	S. Moritz, M. Menon, D. Andersen, T. S. Woodward and J. Gallinat, Moderators of Symptomatic Outcome in Metacognitive Training for Psychosis (MCT). Who Benefits and Who Does Not?, Cognitive therapy and research, 2018, 42, 80‐91.	No	Review
283	S. Moritz, T. Thoering, S. Kühn, B. Willenborg, S. Westermann and M. Nagel, Metacognition-augmented cognitive remediation training reduces jumping to conclusions and overconfidence but not neurocognitive deficits in psychosis, Frontiers in psychology, 2015, 6, 1048.	No	Review
284	S. Moritz, R. Veckenstedt, C. Andreou, F. Bohn, B. Hottenrott, L. Leighton, U. Köther, T. S. Woodward, A. Treszl, M. Menon and et al., Sustained and "sleeper" effects of group metacognitive training for schizophrenia: a randomized clinical trial, JAMA psychiatry, 2014, 71, 1103‐1111.	No	Review
285	S. Moritz, R. Veckenstedt, C. Andreou, F. Bohn, B. Hottenrott, L. Leighton, U. Köther, T. S. Woodward, A. Treszl, M. Menon, B. C. Schneider, U. Pfueller and D. Roesch-Ely, Sustained and "sleeper" effects of group metacognitive training for schizophrenia: a randomized clinical trial, JAMA psychiatry, 2014, 71, 1103-1111.	No	Review
286	S. Moritz, R. Veckenstedt, F. Bohn, B. Hottenrott, F. Scheu, S. Randjbar, J. Aghotor, U. Köther, T. S. Woodward, A. Treszl and et al., Complementary group Metacognitive Training (MCT) reduces delusional ideation in schizophrenia, Schizophrenia research, 2013, 151, 61‐69.	No	Review
287	S. Moritz and T. S. Woodward, Metacognitive training for schizophrenia patients (MCT): a pilot study on feasibility, treatment adherence, and subjective efficacy, German journal of psychiatry, 2007, 10, 69‐78.	No	Review
288	S. Moritz, T. S. Woodward, L. Jelinek and R. Klinge, Memory and metamemory in schizophrenia: a liberal acceptance account of psychosis, Psychological medicine, 2008, 38, 825-832.	No	Review
289	A. P. Morrison, M. Pyle, N. Chapman, P. French, S. K. Parker and A. Wells, Metacognitive therapy in people with a schizophrenia spectrum diagnosis and medication resistant symptoms: a feasibility study, Journal of behavior therapy and experimental psychiatry, 2014, 45, 280-284.	No	Review
290	D. Mueller, V. Roder and H. Brenner, Effectiveness of Integrated Psychological Therapy for schizophrenia patients.: A meta-analysis including 28 independent studies, Der Nervenarzt, 2007, 78, 62-73.	No	Review
291	D. Müller, V. Roder and H. Brenner, Effectiveness of Integrated Psychological Therapy for schizophrenia patients.: A meta-analysis including 28 independent studies, Der Nervenarzt, 2007, 78, 62-73.	No	Review
292	F. Naeem, B. Khoury, T. Munshi, M. Ayub, T. Lecomte, D. Kingdon and S. Farooq, Brief Cognitive Behavioral Therapy for Psychosis (CBTp) for Schizophrenia: Literature Review and Meta-analysis, INTERNATIONAL JOURNAL OF COGNITIVE THERAPY, 2016, 9, 73-86.	No	Review
293	Nct, Integrated Metacognitive Therapy in First Episode Psychosis, https://clinicaltrials.gov/show/NCT02131116, 2014.	No	Review
294	Nct, Effect of Metacognitive Therapy on Negative Symptoms: a Case Series, https://clinicaltrials.gov/show/NCT03999112, 2019.	No	Review
295	Nct, Metacognitive Training and Insight in Schizophrenia, https://clinicaltrials.gov/show/NCT04104347, 2019.	No	Review
296	Nct, Metacognitive Training for Negative Symptoms, https://clinicaltrials.gov/ct2/show/NCT06127004, 2023.	No	Review
297	Nct, Efficacy of Metacognitive Training in Older Adults With Depression, https://clinicaltrials.gov/ct2/show/NCT06042283, 2023.	No	Review
298	Nct, Effectiveness of a Pragmatic, Metabolic Care Clinic for Patients With Severe Mental Illness - The Meta Care Clinic, https://clinicaltrials.gov/ct2/show/NCT06624462, 2024.	No	Review
299	R. E. Nielsen, S. Levander, G. Kjaersdam Telléus, S. O. Jensen, T. Østergaard Christensen and S. Leucht, Second-generation antipsychotic effect on cognition in patients with schizophrenia--a meta-analysis of randomized clinical trials, Acta psychiatrica Scandinavica, 2015, 131, 185-196.	No	Review
300	S. A. Nijman, W. Veling, E. C. D. van der Stouwe and G. H. M. Pijnenborg, Social Cognition Training for People With a Psychotic Disorder: A Network Meta-analysis, Schizophrenia bulletin, 2020, 46, 1086-1103.	No	Review
301	O. Nl, Simvastatin addition to improve symptoms, cognition, metabolic syndrome and movement disorders in patients with recent-onset psychotic disorder, https://trialsearch.who.int/Trial2.aspx?TrialID=NL-OMON47934, 2013.	No	Review
302	M. J. Noetzel, K. J. Gregory, P. N. Vinson, J. T. Manka, S. R. Stauffer, C. W. Lindsley, C. M. Niswender, Z. Xiang and P. J. Conn, A Novel Metabotropic Glutamate Receptor 5 Positive Allosteric Modulator Acts at a Unique Site and Confers Stimulus Bias to mGlu5 Signaling, MOLECULAR PHARMACOLOGY, 2013, 83, 835-847.	No	Review
303	I. Nomura, T. Kishi, T. Ikuta and N. Iwata, Statin add-on therapy in the antipsychotic treatment of schizophrenia: A meta-analysis, Psychiatry research, 2018, 260, 41-47.	No	Review
304	B. C. Novotny, M. V. Fernandez, C. Wang, J. P. Budde, K. Bergmann, A. M. Eteleeb, J. Bradley, C. Webster, C. Ebl, J. Norton, J. Gentsch, U. Dube, F. Wang, J. C. Morris, R. J. Bateman, R. J. Perrin, E. McDade, C. Xiong, J. Chhatwal, A. Goate, M. Farlow, P. Schofield, H. Chui, C. M. Karch, C. Cruchaga, B. A. Benitez and O. Harari, Metabolomic and lipidomic signatures in autosomal dominant and late-…	No	Review
305	N. Nyenhuis, D. Golm and B. Kroener-Herwig, A Systematic Review and Meta-Analysis on the Efficacy of Self-Help Interventions in Tinnitus, Cognitive behaviour therapy, 2013, 42, 159-169.	No	Review
306	N. Nyenhuis, D. Golm and B. Kröner-Herwig, A Systematic Review and Meta-Analysis on the Efficacy of Self-Help Interventions in Tinnitus, Cognitive behaviour therapy, 2013, 42, 159-169.	No	Review
307	S. Ochoa, R. López-Carrilero, M. L. Barrigón, E. Pousa, A. Barajas, E. Lorente-Rovira, F. González-Higueras, E. Grasa, I. Ruiz-Delgado, J. Cid, I. Birulés, I. Esteban-Pinos, R. Casañas, A. Luengo, P. Torres-Hernández, I. Corripio, M. Montes-Gámez, M. Beltran, A. De Apraiz, L. Domínguez-Sánchez, E. Sánchez, B. Llacer, T. Pélaez, J. L. Bogas and S. Moritz, Randomized control trial to assess the eff…	No	Review
308	S. Ochoa, M. Salas, R. Lopez-Carrilero, E. Pousa, A. Barajas, E. Grasa, M. L. Barrigon, E. Lorente, J. Cid, F. Gonzalez and et al., Effectiveness of the meta-cognitive training in people with first-episode psychosis: does gender matter?, Schizophrenia bulletin, 2018, 44, S238.	No	Review
309	K. Ohi, Y. Muto, S. Sugiyama and T. Shioiri, Safety and Efficacy in Randomized Controlled Trials of Second-Generation Antipsychotics Versus Placebo for Cognitive Impairments in Schizophrenia: A Meta-Analysis, Journal of clinical psychopharmacology, 2022, 42, 227-229.	No	Review
310	P. Ohrmann, A. Siegmund, T. Suslow, A. Pedersen, K. Spitzberg, A. Kersting, M. Rothermundt, V. Arolt, W. Heindel and B. Pfleiderer, Cognitive impairment and in vivo metabolites in first-episode neuroleptic-naive and chronic medicated schizophrenic patients: A proton magnetic resonance spectroscopy study, Journal of psychiatric research, 2007, 41, 625-634.	No	Review
311	A. T. Olagunju, S. R. Clark and B. T. Baune, Clozapine and Psychosocial Function in Schizophrenia: A Systematic Review and Meta-Analysis, CNS drugs, 2018, 32, 1011-1023.	No	Review
312	D. Olivares-Berjaga, A. Martínez-Pinteño, N. Rodríguez, S. Mas, C. Morén, E. Parellada and P. Gassó, Effectiveness of positive allosteric modulators of metabotropic glutamate receptor 2/3 (mGluR2/3) in animal models of schizophrenia, Translational psychiatry, 2025, 15.	No	Review
313	S. Orfanos, C. Banks and S. Priebe, Are Group Psychotherapeutic Treatments Effective for Patients with Schizophrenia? A Systematic Review and Meta-Analysis, Psychotherapy and psychosomatics, 2015, 84, 241-249.	No	Review
314	M. Osugo, T. Whitehurst, E. Shatalina, L. Townsend, O. O'Brien, T. L. A. Mak, R. McCutcheon and O. Howes, Dopamine partial agonists and prodopaminergic drugs for schizophrenia: Systematic review and meta-analysis of randomized controlled trials, Neuroscience and biobehavioral reviews, 2022, 135.	No	Review
315	K. Oya, T. Kishi, T. Ikuta, S. Matsunaga, Y. Matsuda and N. Iwata, Anti-dementia drugs for psychopathology and cognitive impairment in schizophrenia: a systematic review and meta-analysis, EUROPEAN NEUROPSYCHOPHARMACOLOGY, 2019, 29, S63-S64.	No	Review
316	K. Oya, Y. Matsuda, S. Matsunaga, T. Kishi and N. Iwata, Efficacy and safety of oxytocin augmentation therapy for schizophrenia: an updated systematic review and meta-analysis of randomized, placebo-controlled trials, European archives of psychiatry and clinical neuroscience, 2016, 266, 439-450.	No	Review
317	D. Z. Paderina, A. S. Boiko, I. Pozhidaev, I. A. Mednova, A. A. Goncharova, A. Bocharova, O. Y. Fedorenko, E. G. Kornetova, A. Semke, N. A. Bokhan, A. J. M. Loonen and S. A. Ivanova, The Gender-Specific Association of DRD2 Polymorphism with Metabolic Syndrome in Patients with Schizophrenia, GENES, 2022, 13.	No	Review
318	D. Pankowski, J. Kowalski and L. Gaweda, The effectiveness of metacognitive training for patients with schizophrenia: a narrative systematic review of studies published between 2009 and 2015, Psychiatria polska, 2016, 50, 787-803.	No	Review
319	J. H. Park, J. S. Hong, S. M. Kim, K. J. Min, U. S. Chung and D. H. Han, Effects of Amisulpride Adjunctive Therapy on Working Memory and Brain Metabolism in the Frontal Cortex of Patients with Schizophrenia: A Preliminary Positron Emission Tomography/Computerized Tomography Investigation, CLINICAL PSYCHOPHARMACOLOGY AND NEUROSCIENCE, 2019, 17, 250-260.	No	Review
320	C. Paterson, T. Karatzias, A. Dickson, S. Harper, N. Dougall and P. Hutton, Psychological therapy for inpatients receiving acute mental health care: A systematic review and meta-analysis of controlled trials, BRITISH JOURNAL OF CLINICAL PSYCHOLOGY, 2018, 57, 453-472.	No	Review
321	S. Peleg, J. Melnitsky, M. Mayer, T.-H. Choo, D. Javitt and J. Kantrowitz, Meta-Analysis of Adjunctive Treatment Trials for Cognitive Deficits in Schizophrenia, Biological psychiatry, 2024, 95, S289-S289.	No	Review
322	M. I. A. Perez, A. Cabezas, M. J. Minano, M. J. Algora, F. Estrada, M. Sole, J. D. Barbero, I. Montalvo, A. Gutierrez-Zotes, V. Sanchez-Gistau and et al., Improvement in cognitive biases after group psychoeducation and metacognitive training in recent onset psychosis, Schizophrenia bulletin, 2018, 44, S303‐S304.	No	Review
323	E. Petkari, N. Martín-María, T. Sánchez-Gutiérrez, B. Fernández-Castilla and A. Calvo, A meta-analysis of cognitive interventions for patients with recent onset psychosis: are they effective for improving functioning?, Psychological medicine, 2023, 53, 3306-3321.	No	Review
324	S. Phelan and N. Sigala, The effect of treatment on insight in psychotic disorders-A systematic review and meta-analysis, Schizophrenia research, 2022, 244, 126-133.	No	Review
325	G. Pijnenborg, A. De Vos, L. Van Der Meer, E. Sportel, C. Bockting, M. Van Der Gaag and A. Aleman, Reflex: results of a metacognitive group treatment to improve insight in psychosis (correct version of the abstract this replaces the previously submitted abstract on reflex), Schizophrenia research, 2014, 153, S354.	No	Review
326	G. Pijnenborg, A. De Vos, L. Van Der Meer, E. Sportel, C. Bockting, M. Van Der Gaag and A. Aleman, Reflex: a metacognitive group treatment to improve insight in psychosis, Schizophrenia research, 2014, 153, S162.	No	Review
327	G. H. M. Pijnenborg, R. J. M. van Donkersgoed, A. S. David and A. Aleman, Changes in insight during treatment for psychotic disorders: A meta-analysis, Schizophrenia research, 2013, 144, 109-117.	No	Review
328	M. Pijnenborg, A. De Vos, L. Van Der Meer, C. Bockting, M. Van Der Gaag and A. Aleman, REFLEX: a metacognitive group treatment to improve insight in psychosis and to reduce self-stigma, European archives of psychiatry and clinical neuroscience, 2015, 265, S72.	No	Review
329	M. Pijnenborg, L. Van Der Meer, A. De Vos, C. Bockting, M. Van Der Gaag and A. Aleman, REFLEX: a metacognitive group treatment to improve insight in psychosis, Schizophrenia bulletin, 2013, 39, S349.	No	Review
330	S. Pilling, P. Bebbington, E. Kuipers, P. Garety, J. Geddes, G. Orbach and C. Morgan, Psychological treatments in schizophrenia: I. Meta-analysis of family intervention and cognitive behaviour therapy, Psychological medicine, 2002, 32, 763-782.	No	Review
331	J. G. Pine, A. M. Moe, H. M. Wastler and N. J. K. Breitborde, Improvements in metacognition mediate the effect of metacognitive remediation therapy: A non-randomized controlled study among individuals with first-episode psychosis, Early intervention in psychiatry, 2022, 16, 683-686.	No	Review
332	L. M. G. Pinho, C. Sequeira, F. M. C. Sampaio, N. B. Rocha and C. Ferre‐Grau, A randomized controlled trial to evaluate the efficacy of metacognitive training for people with schizophrenia applied by mental health nurses: study protocol, Journal of advanced nursing (john wiley & sons, inc.), 2020, 76, 356‐363.	No	Review
333	M. Pinquart, B. Oslejsek and D. Teubert, Efficacy of systemic therapy on adults with mental disorders: A meta-analysis, PSYCHOTHERAPY RESEARCH, 2016, 26, 241-257.	No	Review
334	G. Pitschel-Walz and J. Bäuml, Efficacy of psychotherapy for patients with schizophrenia -: Results of meta-analyses, Psychiatrische Praxis, 2007, 34, S28-S32.	No	Review
335	M. Popiolek, B. Tierney, S. J. Steyn and M. DeVivo, Lack of Effect of Sodium Benzoate at Reported Clinical Therapeutic Concentration on D-Alanine Metabolism in Dogs, ACS CHEMICAL NEUROSCIENCE, 2018, 9, 2832-2837.	No	Review
336	K. Pos, C. J. Meijer, O. Verkerk, O. Ackema, L. Krabbendam and L. de Haan, Metacognitive training in patients recovering from a first psychosis: an experience sampling study testing treatment effects, European archives of psychiatry and clinical neuroscience, 2018, 268, 57-64.	No	Review
337	S. Potvin, J. Pelletier, S. Grot, C. Hebert, A. M. Barr and T. Lecomte, Cognitive deficits in individuals with methamphetamine use disorder: A meta-analysis, Addictive behaviors, 2018, 80, 154-160.	No	Review
338	M. Prikke, M. J. Konings, W. U. Lei, M. J. H. Begemann and I. E. C. Sommer, The efficacy of computerized cognitive drill and practice training for patients with a schizophrenia-spectrum disorder: A meta-analysis, Schizophrenia research, 2019, 204, 368-374.	No	Review
339	M. Prikke, M. J. Konings, W. U. Lei, M. J. H. Begemann and I. E. C. Sommer, The efficacy of computerized cognitive drill and practice training for patients with a schizophrenia-spectrum disorder: A meta-analysis, Schizophrenia research, 2019, 204, 368-374.	No	Review
340	R. A. Rabin, K. K. Zakzanis and T. P. George, The effects of cannabis use on neurocognition in schizophrenia: A meta-analysis, Schizophrenia research, 2011, 128, 111-116.	No	Review
341	J. Radua, C. Davies and P. Fusar-Poli, Evaluation of variability in individual response to treatments in the clinical high-risk state for psychosis: A meta-analysis, Schizophrenia research, 2021, 227, 20-27.	No	Review
342	S. Rathod, L. Gega, A. Degnan, J. Pikard, T. Khan, N. Husain, T. Munshi and F. Naeem, The current status of culturally adapted mental health interventions: a practice-focused review of meta-analyses, Neuropsychiatric disease and treatment, 2018, 14, 165-178.	No	Review
343	B. S. Rauchmann, F. Ghaseminejad, D. Keeser, K. Keller-Varady, T. Schneider-Axmann, S. Takahashi, T. Karali, G. Helms, P. Dechent, I. Maurus, A. Hasan, T. Wobrock, B. Ertl-Wagner, A. Schmitt, B. Malchow and P. Falkai, The impact of endurance training and table soccer on brain metabolites in schizophrenia, Brain imaging and behavior, 2020, 14, 515-526.	No	Review
344	C. Reangsing, S. Wongsuraprakit, S. Punsuwun and S. Oerther, Effects of mindfulness-based interventions (MBIs) on psychotic symptoms and psychological outcomes in patients with schizophrenia spectrum disorders: A systematic review and meta-analysis, Psychiatry research, 2024, 342, 116272.	No	Review
345	M. Recio-Barbero, A. Zabala, R. Segarra, B. Santos and F. J. Ballesteros, Cognitive enhancers in schizophrenia: A meta-analysis of Alpha-7 nicotinic acetylcholine receptor agonists for cognitive deficits and negative symptoms, EUROPEAN NEUROPSYCHOPHARMACOLOGY, 2019, 29, S465-S466.	No	Review
346	E. R. Revell, J. C. Neill, M. Harte, Z. Khan and R. J. Drake, A systematic review and meta-analysis of cognitive remediation in early schizophrenia, Schizophrenia research, 2015, 168, 213-222.	No	Review
347	E. R. Revell, J. C. Neill, M. Harte, Z. Khan and R. J. Drake, A systematic review and meta-analysis of cognitive remediation in early schizophrenia, Schizophrenia research, 2015, 168, 213-222.	No	Review
348	S. R. Ribeiz, D. P. Bassitt, J. A. Arrais, R. Avila, D. C. Steffens and C. M. Bottino, Cholinesterase inhibitors as adjunctive therapy in patients with schizophrenia and schizoaffective disorder: a review and meta-analysis of the literature, CNS drugs, 2010, 24, 303-317.	No	Review
349	M. Rißmayer, J. Kambeitz, F. Javelle and T. K. Lichtenstein, Systematic Review and Meta-analysis of Exercise Interventions for Psychotic Disorders: The Impact of Exercise Intensity, Mindfulness Components, and Other Moderators on Symptoms, Functioning, and Cardiometabolic Health, Schizophrenia bulletin, 2024, 50, 615-630.	No	Review
350	M. G. Rodrigues, L. Krauss-Silva and A. C. Martins, [Meta-analysis of clinical trials on family intervention in schizophrenia], Cadernos de saude publica, 2008, 24, 2203-2218.	No	Review
351	M. G. A. Rodrigues, L. Krauss-Silva and A. C. M. Martins, Meta-analysis of clinical trials on family intervention in schizophrenia, Cadernos de saude publica, 2008, 24, 2203-2218.	No	Review
352	R. L. Roelofs, E. Wingbermühle, J. I. M. Egger and R. P. C. Kessels, Social Cognitive Interventions in Neuropsychiatric Patients: A Meta-Analysis, BRAIN IMPAIRMENT, 2017, 18, 138-173.	No	Review
353	R. Roncone, M. Mazza, I. Frangou, A. De Risio, D. Ussorio, C. Tozzini and M. Casacchia, Rehabilitation of theory of mind deficit in schizophrenia: a pilot study of metacognitive strategies in group treatment, Neuropsychological rehabilitation, 2004, 14, 421‐435.	No	Review
354	J. M. Rook, A. G. Walker, M. N. Noetzel, T. M. Bridges, P. N. Vinson, C. K. Jones, J. S. Daniels, C. M. Niswender, C. R. Hopkins, S. R. Stauffer, C. W. Lindsley and P. J. Conn, Metabotropic glutamate receptors as promising pharmacological targets for treating diverse human nervous systems disorders, JOURNAL OF NEUROCHEMISTRY, 2013, 125, 45-45.	No	Review
355	G. Rosse, Trisubstituted Imidazoles as Positive Modulators of Metabotropic Glutamate Receptor Subtype 5, ACS MEDICINAL CHEMISTRY LETTERS, 2013, 4, 819-821.	No	Review
356	A. Rossi, A. Vita, P. Tiradritti and F. Romeo, Assessment of clinical and metabolic status, and subjective well-being, in schizophrenic patients switched from typical and atypical antipsychotics to ziprasidone, International clinical psychopharmacology, 2008, 23, 216-222.	No	Review
357	L. D. Rotenberg, R. Curvello, C. Nardini, M. D. Franco, M. E. Carozzino, T. B. Biazus, T. Campanha, A. G. Guirado, G. O'Malley, T. J. Stamm and B. Lafer, Metacognitive Training for Subjects with Bipolar Disorder: A Randomized Controlled Trial, Psychotherapy and psychosomatics, 2025, DOI: 10.1159/000542091.	No	Review
358	I. Ruiz-Delgado, B. Moreno-Küstner, M. García-Medina, M. L. Barrigón, F. Gonzalez-Higueras, R. López-Carrilero, I. Barrios-Mellado, A. Barajas, E. Pousa, E. Lorente-Rovira, E. Grasa, J. Cid, P. Barrau-Sastre, S. Moritz and S. Ochoa, Is Metacognitive Training effective for improving neurocognitive function in patients with a recent onset of psychosis?, Psychiatry research, 2022, 318, 114941.	No	Review
359	B. Sabbe, W. Hulstijn, M. Maes, M. Pier, S. Scharpé and F. Zitman, Psychomotor slowing, neuroendocrine responses, and behavioral changes after oral administration of <i>meta</i>-chlorophenylpiperazine in normal volunteers, Psychiatry research, 2001, 105, 151-163.	No	Review
360	M. Sabé, J. Hyde, C. Cramer, A. Eberhard, A. Crippa, A. R. Brunoni, A. Aleman, S. Kaiser, D. S. Baldwin, M. Garner, O. Sentissi, J. G. Fiedorowicz, V. Brandt, S. Cortese and M. Solmi, Transcranial Magnetic Stimulation and Transcranial Direct Current Stimulation Across Mental Disorders: A Systematic Review and Dose-Response Meta-Analysis, JAMA network open, 2024, 7, e2412616.	No	Review
361	M. Sabe, S. Kaiser and O. Sentissi, Physical exercise for negative symptoms of schizophrenia: Systematic review of randomized controlled trials and meta-analysis, General hospital psychiatry, 2020, 62, 13-20.	No	Review
362	M. Sabe, M. Kirschner and S. Kaiser, Prodopaminergic Drugs for Treating the Negative Symptoms of Schizophrenia Systematic Review and Meta-analysis of Randomized Controlled Trials, Journal of clinical psychopharmacology, 2019, 39, 658-664.	No	Review
363	M. Sabé, A. Sulstarova, A. Glangetas, M. De Pieri, L. Mallet, L. Curtis, H. Richard-Lepouriel, L. Penzenstadler, F. Seragnoli, G. Thorens, D. Zullino, K. Preller, K. Böge, S. Leucht, C. U. Correll, M. Solmi, S. Kaiser and M. Kirschner, Reconsidering evidence for psychedelic-induced psychosis: an overview of reviews, a systematic review, and meta-analysis of human studies, Molecular psychiatry, 20…	No	Review
364	K. Sakuma, S. Matsunaga, I. Nomura, M. Okuya, T. Kishi and N. Iwata, Folic acid/methylfolate for the treatment of psychopathology in schizophrenia: a systematic review and meta-analysis, Psychopharmacology, 2018, 235, 2303-2314.	No	Review
365	N. H. Salahuddin, A. Schütz, G. Pitschel-Walz, S. F. Mayer, A. Chaimani, S. Siafis, J. Priller, S. Leucht and I. Bighelli, Psychological and psychosocial interventions for treatment-resistant schizophrenia: a systematic review and network meta-analysis, The lancet. Psychiatry, 2024, 11, 545-553.	No	Review
366	M. Salas-Sender, R. López-Carrilero, A. Barajas, E. Lorente-Rovira, E. Pousa, M. L. Barrigón, E. Grasa, I. Ruiz-Delgado, F. González-Higueras, J. Cid, A. Aznar, T. Pélaez, I. Birulés, S. Moritz, S. Ochoa and G. Spanish Metacognition Study, Gender Differences in Response to Metacognitive Training in People With First-Episode Psychosis, Journal of consulting and clinical psychology, 2020, 88, 516-5…	No	Review
367	M. Salas-Sender, R. Lopez-Carrilero, A. Barajas, E. Lorente-Rovira, E. Pousa, M. Luisa Barrigon, E. Grasa, I. Ruiz-Delgado, F. Gonzalez-Higueras, J. Cid, A. Aznar, T. Pelaez, I. Birules, S. Moritz, S. Ochoa and G. Spanish Metacognition Study, Gender Differences in Response to Metacognitive Training in People With First-Episode Psychosis, Journal of consulting and clinical psychology, 2020, 88, 51…	No	Review
368	G. Salazar de Pablo, V. Rodriguez, F. Besana, S. C. Civardi, V. Arienti, L. Maraña Garceo, P. Andrés-Camazón, A. Catalan, M. Rogdaki, C. Abbott, M. Kyriakopoulos, P. Fusar-Poli, C. U. Correll and C. Arango, Umbrella Review: Atlas of the Meta-Analytical Evidence of Early-Onset Psychosis, Journal of the American Academy of Child and Adolescent Psychiatry, 2024, 63, 684-697.	No	Review
369	M. T. Samara, H. Cao, B. Helfer, J. M. Davis and S. Leucht, Chlorpromazine versus every other antipsychotic for schizophrenia: a systematic review and meta-analysis challenging the dogma of equal efficacy of antipsychotic drugs, European neuropsychopharmacology : the journal of the European College of Neuropsychopharmacology, 2014, 24, 1046-1055.	No	Review
370	K. Sanada, I. Zorrilla, Y. Iwata, C. Bermúdez-Ampudia, A. Graff-Guerrero, M. Martínez-Cengotitabengoa and A. González-Pinto, The Efficacy of Non-Pharmacological Interventions on Brain-Derived Neurotrophic Factor in Schizophrenia: A Systematic Review and Meta-Analysis, International journal of molecular sciences, 2016, 17.	No	Review
371	F. Sarin, L. Wallin and B. Widerlov, Cognitive behavior therapy for schizophrenia: A meta-analytical review of randomized controlled trials, Nordic journal of psychiatry, 2011, 65, 162-174.	No	Review
372	F. Sarin, L. Wallin and B. Widerlöv, Cognitive behavior therapy for schizophrenia: a meta-analytical review of randomized controlled trials, Nordic journal of psychiatry, 2011, 65, 162-174.	No	Review
373	G. Sauvé, M. Lepage and M. Corbière, Impacts of vocational programs integrating cognitive remediation on job tenure in schizophrenia: A meta-analysis, Annales medico-psychologiques, 2019, 177, 534-543.	No	Review
374	A. Schmitt, I. Maurus, M. J. Rossner, A. Röh, M. Lembeck, M. von Wilmsdorff, S. Takahashi, B. Rauchmann, D. Keeser, A. Hasan, B. Malchow and P. Falkai, Effects of Aerobic Exercise on Metabolic Syndrome, Cardiorespiratory Fitness, and Symptoms in Schizophrenia Include Decreased Mortality, Frontiers in psychiatry, 2018, 9, 690.	No	Review
375	B. C. Schneider, M. Brüne, F. Bohn, R. Veckenstedt, K. Kolbeck, E. Krieger, A. Becker, K. A. Drommelschmidt, S. Englisch, S. Eisenacher and et al., Investigating the efficacy of an individualized metacognitive therapy program (MCT+) for psychosis: study protocol of a multi-center randomized controlled trial, BMC psychiatry, 2016, 16, 51.	No	Review
376	B. C. Schneider, M. Brüne, F. Bohn, R. Veckenstedt, K. Kolbeck, E. Krieger, A. Becker, K. A. Drommelschmidt, S. Englisch, S. Eisenacher, S. I. Lee-Grimm, M. Nagel, M. Zink and S. Moritz, Investigating the efficacy of an individualized metacognitive therapy program (MCT plus ) for psychosis: study protocol of a multi-center randomized controlled trial, BMC psychiatry, 2016, 16.	No	Review
377	J. Schneider-Thoma, K. Chalkou, C. Dörries, I. Bighelli, A. Ceraso, M. Huhn, S. Siafis, J. M. Davis, A. Cipriani, T. A. Furukawa, G. Salanti and S. Leucht, Comparative efficacy and tolerability of 32 oral and long-acting injectable antipsychotics for the maintenance treatment of adults with schizophrenia: a systematic review and network meta-analysis, Lancet (London, England), 2022, 399, 824-836.	No	Review
378	A. Schütz, N. H. Salahuddin, J. Priller, I. Bighelli and S. Leucht, The role of control groups in non-pharmacological randomised controlled trials of treatment-resistant schizophrenia: A systematic review and meta-analysis, Psychiatry research, 2024, 339.	No	Review
379	R. D. Schweitzer, M. Greben and R. Bargenquast, Long-term outcomes of Metacognitive Narrative Psychotherapy for people diagnosed with schizophrenia, PSYCHOLOGY AND PSYCHOTHERAPY-THEORY RESEARCH AND PRACTICE, 2017, 90, 668-685.	No	Review
380	G. Scigliano and G. Ronchetti, Antipsychotic-Induced Metabolic and Cardiovascular Side Effects in Schizophrenia: A Novel Mechanistic Hypothesis, CNS drugs, 2013, 27, 249-257.	No	Review
381	A. J. Scott, T. L. Webb and G. Rowse, Does improving sleep lead to better mental health? A protocol for a meta-analytic review of randomised controlled trials, BMJ open, 2017, 7.	No	Review
382	T. Sensky, The effectiveness of cognitive therapy for schizophrenia: What can we learn from the meta-analyses?, Psychotherapy and psychosomatics, 2005, 74, 131-135.	No	Review
383	G. Sethuraman, C. C. Taylor, M. Enerson and E. Dunayevich, A comment on "Cognitive deficits in relatives of patients with schizophrenia: A meta-analysis" from a cognitive neuropsychological perspective - Response to Kujawa et al. letter-to-the-editor, Schizophrenia research, 2006, 84, 172-173.	No	Review
384	X. X. Shan, R. Y. Liao, Y. P. Ou, Y. D. Ding, F. Liu, J. D. Chen, J. P. Zhao, W. B. Guo and Y. Q. He, Metacognitive Training Modulates Default-Mode Network Homogeneity During 8-Week Olanzapine Treatment in Patients With Schizophrenia, Frontiers in psychiatry, 2020, 11.	No	Review
385	H. Shen, R. Li, R. Yan, X. Zhou, X. Feng, M. J. Zhao and H. Xiao, Adjunctive therapy with statins in schizophrenia patients: A meta-analysis and implications, Psychiatry research, 2018, 262, 84-93.	No	Review
386	N. Shuib, M. Ahmad, M. N. Mohamad Alwi, Z. Jamil Osman and N. R. Nik Jaafar, The significance of processing speed in metacognitive-based cognitive remediation for first episode psychosis in Malaysia: a pilot randomised trial, European archives of psychiatry and clinical neuroscience, 2017, 267, S53.	No	Review
387	S. Siafis, C. Lorenz, H. Wu, Y. Zhu, J. Schneider-Thoma, I. Bighelli, C. Li, W. P. Hansen, F. Padberg, G. Salanti and S. Leucht, Non-invasive brain stimulation for treatment-resistant schizophrenia: protocol of a systematic review and network meta-analysis, Systematic reviews, 2024, 13, 165.	No	Review
388	S. Siafis, C. Lorenz, H. Wu, Y. K. Zhu, J. Schneider-Thoma, I. Bighelli, C. B. Li, W. P. Hansen, F. Padberg, G. Salanti and S. Leucht, Non-invasive brain stimulation for treatment-resistant schizophrenia: protocol of a systematic review and network meta-analysis, Systematic reviews, 2024, 13.	No	Review
389	S. Siddiqui, D. Mehta, A. Coles, P. Selby, M. Solmi and D. Castle, Psychosocial Interventions for Individuals With Comorbid Psychosis and Substance Use Disorders: Systematic Review and Meta-analysis of Randomized Studies, Schizophrenia bulletin, 2024, DOI: 10.1093/schbul/sbae101.	No	Review
390	M. Simón-Expósito and E. Felipe-Castaño, Effects of Metacognitive Training on Cognitive Insight in a Sample of Patients with Schizophrenia, International journal of environmental research and public health, 2019, 16.	No	Review
391	I. Sinkeviciute, M. Begemann, M. Prikken, B. Oranje, E. Johnsen, W. U. Lei, K. Hugdahl, R. A. Kroken, C. Rau, J. D. Jacobs, S. Mattaroccia and I. E. Sommer, Efficacy of different types of cognitive enhancers for patients with schizophrenia: a meta-analysis, NPJ schizophrenia, 2018, 4.	No	Review
392	K. Sitko, B. M. Bewick, D. Owens and C. Masterson, Meta-analysis and Meta-regression of Cognitive Behavioral Therapy for Psychosis (CBTp) Across Time: The Effectiveness of CBTp has Improved for Delusions, Schizophrenia bulletin open, 2020, 1.	No	Review
393	N. P. Sloan, L. K. Byrne, P. G. Enticott and J. A. G. Lum, Non-Invasive Brain Stimulation Does Not Improve Working Memory in Schizophrenia: A Meta-Analysis of Randomised Controlled Trials, Neuropsychology review, 2021, 31, 115-138.	No	Review
394	S. H. W. So, A. P. Chan, C. S. Y. Chong, M. H. M. Wong, W. T. L. Lo, D. W. S. Chung and S. S. Chan, Metacognitive training for delusions (MCTd): effectiveness on data-gathering and belief flexibility in a Chinese sample, Frontiers in psychology, 2015, 6.	No	Review
395	M. Solmi, M. Fornaro, S. Caiolo, M. Lussignoli, C. Caiazza, M. De Prisco, N. Solini, A. de Bartolomeis, F. Iasevoli, G. Pigato, C. Del Giovane, A. Cipriani and C. U. Correll, Efficacy and acceptability of pharmacological interventions for tardive dyskinesia in people with schizophrenia or mood disorders: a systematic review and network meta-analysis, Molecular psychiatry, 2025, 30, 1207-1222.	No	Review
396	M. Solmi, M. Fornaro, K. Toyoshima, A. F. Carvalho, C. A. Köhler, N. Veronese, B. Stubbs, A. de Bartolomeis and C. U. Correll, Systematic review and exploratory meta-analysis of the efficacy, safety, and biological effects of psychostimulants and atomoxetine in patients with schizophrenia or schizoaffective disorder, CNS spectrums, 2019, 24, 479-495.	No	Review
397	M. Solmi, N. Veronese, N. Thapa, S. Facchini, B. Stubbs, M. Fornaro, A. F. Carvalho and C. U. Correll, Systematic review and meta-analysis of the efficacy and safety of minocycline in schizophrenia, CNS spectrums, 2017, 22, 415-426.	No	Review
398	M. R. Stafford, H. Jackson, E. Mayo-Wilson, A. P. Morrison and T. Kendall, Early interventions to prevent psychosis: systematic review and meta-analysis, BMJ-BRITISH MEDICAL JOURNAL, 2013, 346.	No	Review
399	M. R. Stafford, H. Jackson, E. Mayo-Wilson, A. P. Morrison and T. Kendall, Early interventions to prevent psychosis: systematic review and meta-analysis, BMJ-BRITISH MEDICAL JOURNAL, 2013, 346.	No	Review
400	E. Stanmore, B. Stubbs, D. Vancampfort, E. D. de Bruin and J. Firth, The effect of active video games on cognitive functioning in clinical and non-clinical populations: A meta-analysis of randomized controlled trials, Neuroscience and biobehavioral reviews, 2017, 78, 34-43.	No	Review
401	V. L. Stauffer, B. A. Millen, S. Andersen, B. J. Kinon, L. Lagrandeur, J. P. Lindenmayer and J. C. Gomez, Pomaglumetad methionil: no significant difference as an adjunctive treatment for patients with prominent negative symptoms of schizophrenia compared to placebo, Schizophrenia research, 2013, 150, 434-441.	No	Review
402	L. A. Steenhuis, M. H. Nauta, C. L. H. Bocking and G. H. M. Pijnenborg, Treating Depressive Symptoms in Psychosis: A Network Meta-Analysis on the Effects of Non-Verbal Therapies, PloS one, 2015, 10.	No	Review
403	A. Storch Jakobsen, H. Speyer, H. C. B. Nørgaard, C. Hjorthøj, J. Krogh, O. Mors and M. Nordentoft, Associations between clinical and psychosocial factors and metabolic and cardiovascular risk factors in overweight patients with schizophrenia spectrum disorders - Baseline and two-years findings from the CHANGE trial, Schizophrenia research, 2018, 199, 96-102.	No	Review
404	D. Strzelecki, P. Grzelak, M. Podgórski, O. Kałużyńska, L. Stefańczyk, M. Kotlicka-Antczak and A. Gmitrowicz, Comparison of Metabolite Concentrations in the Left Dorsolateral Prefrontal Cortex, the Left Frontal White Matter, and the Left Hippocampus in Patients in Stable Schizophrenia Treated with Antipsychotics with or without Antidepressants. ¹H-NMR Spectroscopy Study, International journal of …	No	Review
405	D. Strzelecki, M. Podgórski, O. Kaluzynska, L. Stefanczyk, M. Kotlicka-Antczak, A. Gmitrowicz and P. Grzelak, Adding Sarcosine to Antipsychotic Treatment in Patients with Stable Schizophrenia Changes the Concentrations of Neuronal and Glial Metabolites in the Left Dorsolateral Prefrontal Cortex, International journal of molecular sciences, 2015, 16, 24475-24489.	No	Review
406	M. Sudell, C. Tudur-Smith, X. M. Liao, E. Longden, G. Dunn, T. Kendall, R. Emsley, A. Morrison and F. Varese, Protocol for individual participant data meta-analysis of randomised controlled trials of patients with psychosis to investigate treatment effect modifiers for CBT versus treatment as usual or other psychosocial interventions, BMJ open, 2021, 11.	No	Review
407	Y. B. Suijkerbuijk, F. G. Schaafsma, J. C. van Mechelen, A. Ojajärvi, M. Corbière and J. R. Anema, Interventions for obtaining and maintaining employment in adults with severe mental illness, a network meta-analysis, COCHRANE DATABASE OF SYSTEMATIC REVIEWS, 2017, DOI: 10.1002/14651858.CD011867.pub2.	No	Review
408	C. H. Sun, W. L. Jiang, D. B. Cai, Z. M. Wang, K. Sim, G. S. Ungvari, X. Huang, W. Zheng and Y. T. Xiang, Adjunctive multi-session transcranial direct current stimulation for neurocognitive dysfunction in schizophrenia: A meta-analysis, Asian journal of psychiatry, 2021, 66, 102887.	No	Review
409	R. Szczepanowski, E. Cichon, A. H. Pasieczna, L. Gaweda and J. Rosinczuk, Monetary Incentives Increase Metacognitive Confidence in Source Memory Performance in Patients With Schizophrenia, Frontiers in psychiatry, 2020, 11.	No	Review
410	P. Szymczynska, S. Walsh, L. Greenberg and S. Priebe, Attrition in trials evaluating complex interventions for schizophrenia: Systematic review and meta-analysis, Journal of psychiatric research, 2017, 90, 67-77.	No	Review
411	L. Tamm and P. A. Nakonezny, Metacognitive executive function training for young children with ADHD: a proof-of-concept study, Attention deficit and hyperactivity disorders, 2015, 7, 183‐190.	No	Review
412	S. X. Tang, L. D. Oliver, K. Hänsel, P. DeRosse, M. John, A. Khairullah, J. M. Gold, R. W. Buchanan, A. Voineskos and A. K. Malhotra, Metabolic disturbances, hemoglobin A1c, and social cognition impairment in Schizophrenia spectrum disorders, Translational psychiatry, 2022, 12, 233.	No	Review
413	W. Tang, Y. W. Wang, F. K. Xu, W. X. Fan, Y. Y. Zhang, K. L. Fan, W. P. Wang, Y. Zhang and C. Zhang, Omega-3 fatty acids ameliorate cognitive dysfunction in schizophrenia patients with metabolic syndrome, BRAIN BEHAVIOR AND IMMUNITY, 2020, 88, 529-534.	No	Review
414	Y. Tang, L. Yu, D. Zhang, F. Fang and Z. Yuan, The Effect of Social Cognitive Interaction Training on Schizophrenia: A Systematic Review and Meta-Analysis of Comparison with Conventional Treatment (Retracted article. See vol. 2023, 2023), BioMed research international, 2022, 2022.	No	Review
415	Y. Tang, L. H. Yu, D. Y. Zhang, F. Fang and Z. X. Yuan, RETRACTED: The Effect of Social Cognitive Interaction Training on Schizophrenia: A Systematic Review and Meta-Analysis of Comparison with Conventional Treatment (Retracted article. See vol. 2023, 2023), BioMed research international, 2022, 2022.	No	Review
416	Y. Y. Tang, P. Askari and C. Choi, Brief mindfulness training increased glutamate metabolism in the anterior cingulate cortex, Neuroreport, 2020, 31, 1142-1145.	No	Review
417	H. Tanoue, N. Yoshinaga, Y. Hayashi, R. Ishikawa, T. Ishigaki and Y. Ishida, Clinical effectiveness of metacognitive training as a transdiagnostic program in routine clinical settings: A prospective, multicenter, single-group study, Japan journal of nursing science : JJNS, 2021, 18, e12389.	No	Review
418	T. Tanzer, S. Shah, C. Benson, V. De Monte, V. Gore-Jones, S. L. Rossell, F. Dark, S. Kisely, D. Siskind and C. D. Melo, Varenicline for cognitive impairment in people with schizophrenia: systematic review and meta-analysis, Psychopharmacology, 2020, 237, 11-19.	No	Review
419	T. J. Tao, C. L. M. Hui, B. S. T. Lam, E. C. N. Ho, P. W. M. Hui, Y. N. Suen, J. J. Lin, A. C. Y. Tong, E. H. M. Lee, S. K. W. Chan, W. C. Chang and E. Y. H. Chen, Mindfulness meditation for Chinese patients with psychosis: A systematic review and meta-analysis, Schizophrenia research, 2021, 237, 103-114.	No	Review
420	P. J. Taylor, P. Hutton and L. Wood, Are people at risk of psychosis also at risk of suicide and self-harm? A systematic review and meta-analysis, Psychological medicine, 2015, 45, 911-926.	No	Review
421	A. V. Terry, Jr., R. Schade, P. M. Callahan, J. M. Chapman and M. G. Bartlett, Chronic treatment with nicotine metabolite, cotinine, improves sustained attention and recognition memory in rats and attenuates glutamate (NMDA) antagonist-related impairments, Biochemical pharmacology, 2011, 82, 1041-1042.	No	Review
422	A. Thérond, P. Pezzoli, M. Abbas, A. Howard, C. R. Bowie and S. Guimond, The Efficacy of Cognitive Remediation in Depression: A Systematic Literature Review and Meta-Analysis, Journal of affective disorders, 2021, 284, 238-246.	No	Review
423	J. Tiihonen, K. Wahlbeck and V. Kiviniemi, The efficacy of lamotrigine in clozapine-resistant schizophrenia: a systematic review and meta-analysis, Schizophrenia research, 2009, 109, 10-14.	No	Review
424	A. Todorovic, S. Lal, F. Dark, V. De Monte, S. Kisely and D. Siskind, CBTp for people with treatment refractory schizophrenia on clozapine: a systematic review and meta-analysis, JOURNAL OF MENTAL HEALTH, 2023, 32, 321-328.	No	Review
425	A. Tsang, S. Bucci, A. Branitsky, S. Kaptan, S. Rafiq, S. Wong, K. Berry and F. Varese, The relationship between appraisals of voices (auditory verbal hallucinations) and distress in voice-hearers with schizophrenia-spectrum diagnoses: A meta-analytic review, Schizophrenia research, 2021, 230, 38-47.	No	Review
426	D. Tsapekos, R. Taylor and M. Cella, Feasibility and acceptability of brief cognitive remediation targeting metacognition in acute inpatients with psychosis: a case series, Neuropsychological rehabilitation, 2019, 29, 361-375.	No	Review
427	D. Turner, P. Hutton, A. MacBeth, A. Larkin, L. Karen and A. Campbell, A randomised experimental manipulation of the jumping-toconclusions bias in psychosis; Impact of brief meta-cognitive training on capacity, European archives of psychiatry and clinical neuroscience, 2017, 267, S52‐S53.	No	Review
428	D. T. Turner, S. Burger, F. Smit, L. R. Valmaggia and M. van der Gaag, What Constitutes Sufficient Evidence for Case Formulation-Driven CBT for Psychosis? Cumulative Meta-analysis of the Effect on Hallucinations and Delusions, Schizophrenia bulletin, 2020, 46, 1072-1085.	No	Review
429	D. T. Turner, M. Reijnders, M. van der Gaag, E. Karyotaki, L. R. Valmaggia, S. Moritz, T. Lecomte, D. Turkington, R. Penadés, H. Elkis, C. Cather, F. Shawyer, K. O'Connor, Z. J. Li, E. M. D. Barretto and P. Cuijpers, Efficacy and Moderators of Cognitive Behavioural Therapy for Psychosis Versus Other Psychological Interventions: An Individual-Participant Data Meta-Analysis, Frontiers in psychiatry…	No	Review
430	D. T. Turner, M. van der Gaag, E. Karyotaki and P. Cuijpers, Psychological Interventions for Psychosis: A Meta-Analysis of Comparative Outcome Studies, AMERICAN JOURNAL OF PSYCHIATRY, 2014, 171, 523-538.	No	Review
431	Umin, Effectiveness of metacognitive training for schizophrenic patients: randomized controlled trial, https://trialsearch.who.int/Trial2.aspx?TrialID=JPRN-UMIN000034106, 2021.	No	Review
432	D. Ussorio, L. Giusti, C. E. Wittekind, V. Bianchini, M. Malavolta, R. Pollice, M. Casacchia and R. Roncone, Metacognitive training for young subjects (MCT young version) in the early stages of psychosis: Is the duration of untreated psychosis a limiting factor?, Psychology and psychotherapy, 2016, 89, 50-65.	No	Review
433	C. Valiente, R. Espinosa, A. Trucharte, J. Nieto and L. Martínez-Prado, The challenge of well-being and quality of life: A meta-analysis of psychological interventions in schizophrenia, Schizophrenia research, 2019, 208, 16-24.	No	Review
434	R. van Boxel, S. S. Gangadin, H. Janssen, S. van der Steur, L. J. C. van der Vinne, L. Dortants, T. A. D. Pelgrim, L. W. R. Draisma, R. Tuura, P. van der Meer, A. Batalla and M. G. Bossong, The impact of cannabidiol treatment on resting state functional connectivity, prefrontal metabolite levels and reward processing in recent-onset patients with a psychotic disorder, Journal of psychiatric resea…	No	Review
435	M. van der Gaag, F. Smit, A. Bechdolf, P. French, D. H. Linszen, A. R. Yung, P. McGorry and P. Cuijpers, Preventing a first episode of psychosis: Meta-analysis of randomized controlled prevention trials of 12 month and longer-term follow-ups, Schizophrenia research, 2013, 149, 56-62.	No	Review
436	M. van der Gaag, L. R. Valmaggia and F. Smit, The effects of individually tailored formulation-based cognitive behavioural therapy in auditory hallucinations and delusions: A meta-analysis, Schizophrenia research, 2014, 156, 30-37.	No	Review
437	R. J. Van Donkersgoed, S. De Jong, M. Van der Gaag, A. Aleman, P. H. Lysaker, L. Wunderink and G. H. Pijnenborg, A manual-based individual therapy to improve metacognition in schizophrenia: protocol of a multi-center RCT, BMC psychiatry, 2014, 14, 27.	No	Review
438	R. J. M. van Donkersgoed, S. De Jong, M. Van der Gaag, A. Aleman, P. H. Lysaker, L. Wunderink and G. H. M. Pijnenborg, A manual-based individual therapy to improve metacognition in schizophrenia: protocol of a multi-center RCT, BMC psychiatry, 2014, 14.	No	Review
439	D. van Duin, L. de Winter, M. Oud, H. Kroon, W. Veling and J. van Weeghel, The effect of rehabilitation combined with cognitive remediation on functioning in persons with severe mental illness: systematic review and meta-analysis, Psychological medicine, 2019, 49, 1414-1425.	No	Review
440	E. A. van Reekum, N. Stogios, L. Burton, H. Spivak, M. Hahn and S. M. Agarwal, Favourable cognitive changes observed with metabolic improvements in a patient with severe mental illness, JOURNAL OF PSYCHIATRY & NEUROSCIENCE, 2023, 48, E330-E333.	No	Review
441	D. Vancampfort, S. Rosenbaum, F. B. Schuch, P. B. Ward, M. Probst and B. Stubbs, Prevalence and predictors of treatment dropout from physical activity interventions in schizophrenia: a meta-analysis, General hospital psychiatry, 2016, 39, 15-23.	No	Review
442	S. R. Veerman, P. F. Schulte, M. J. Begemann and L. de Haan, Non-glutamatergic clozapine augmentation strategies: a review and meta-analysis, Pharmacopsychiatry, 2014, 47, 231-238.	No	Review
443	E. Velthorst, M. Koeter, M. van der Gaag, D. H. Nieman, A. K. J. Fett, F. Smit, A. B. P. Staring, C. Meijer and L. de Haan, Adapted cognitive-behavioural therapy required for targeting negative symptoms in schizophrenia: meta-analysis and meta-regression, Psychological medicine, 2015, 45, 453-465.	No	Review
444	J. A. Vernon, E. Grudnikoff, A. J. Seidman, T. W. Frazier, M. S. Vemulapalli, P. Pareek, T. E. Goldberg, J. M. Kane and C. U. Correll, Antidepressants for cognitive impairment in schizophrenia - A systematic review and meta-analysis, Schizophrenia research, 2014, 159, 385-394.	No	Review
445	J. A. Vernon, E. Grudnikoff, A. J. Seidman, T. W. Frazier, M. S. Vemulapalli, P. Pareek, T. E. Goldberg, J. M. Kane and C. U. Correll, Antidepressants for cognitive impairment in schizophrenia - A systematic review and meta-analysis, Schizophrenia research, 2014, 159, 385-394.	No	Review
446	B. Vincenzi, S. Stock, C. P. Borba, S. M. Cleary, C. E. Oppenheim, L. J. Petruzzi, X. Fan, P. M. Copeland, O. Freudenreich, C. Cather and et al., A randomized placebo-controlled pilot study of pravastatin as an adjunctive therapy in schizophrenia patients: effect on inflammation, psychopathology, cognition and lipid metabolism, Schizophrenia research, 2014, 159, 395‐403.	No	Review
447	B. Vincenzi, S. Stock, C. P. C. Borba, S. M. Cleary, C. E. Oppenheim, L. J. Petruzzi, X. D. Fan, P. M. Copeland, O. Freudenreich, C. Cather and D. C. Henderson, A randomized placebo-controlled pilot study of pravastatin as an adjunctive therapy in schizophrenia patients: Effect on inflammation, psychopathology, cognition and lipid metabolism, Schizophrenia research, 2014, 159, 395-403.	No	Review
448	P. N. Vinson and P. J. Conn, Metabotropic glutamate receptors as therapeutic targets for schizophrenia, Neuropharmacology, 2012, 62, 1461-1472.	No	Review
449	J. Virués-Ortega, R. Pastor-Barriuso, J. M. Castellote, A. Población and J. de Pedro-Cuesta, Effect of animal-assisted therapy on the psychological and functional status of elderly populations and patients with psychiatric disorders: a meta-analysis, HEALTH PSYCHOLOGY REVIEW, 2012, 6, 197-221.	No	Review
450	A. Vita, S. Barlati, A. Ceraso, G. Deste, G. Nibbio and T. Wykes, Acceptability of cognitive remediation for schizophrenia: a systematic review and meta-analysis of randomized controlled trials, Psychological medicine, 2023, 53, 3661-3671.	No	Review
451	E. Wagner, L. Löhrs, D. Siskind, W. G. Honer, P. Falkai and A. Hasan, Clozapine augmentation strategies - a systematic meta-review of available evidence. Treatment options for clozapine resistance, JOURNAL OF PSYCHOPHARMACOLOGY, 2019, 33, 423-435.	No	Review
452	E. Wagner, T. Oviedo-Salcedo, N. Pelzer, W. Strube, I. Maurus, S. Gutwinski, S. Schreiter, P. Kleymann, C. L. Morgenroth, C. Okhuijsen-Pfeifer, J. J. Luykx, P. Falkai, T. Schneider-Axmann and A. Hasan, Effects of Smoking Status on Remission and Metabolic and Cognitive Outcomes in Schizophrenia Patients Treated with Clozapine, Pharmacopsychiatry, 2020, 53, 273-283.	No	Review
453	C. Wang, Y. Chong, J. Zhang, Y. Cao and Y. Wang, The Efficacy of Extended Metacognitive Training on Neurocognitive Function in Schizophrenia: a Randomized Controlled Trial, Brain sciences, 2022, 12.	No	Review
454	H. Wang, N. Hu, J. B. Chai, W. Q. Huang, H. X. Yang, X. Z. Zhou, F. Q. Liu and Y. Li, The efficacy of social skills training (SST) and social cognition and interaction training (SCIT) for negative symptoms: A meta-analysis, EUROPEAN JOURNAL OF PSYCHIATRY, 2024, 38.	No	Review
455	W. Wang, C. Pu, J. Jiang, X. Cao, J. Wang, M. Zhao and C. Li, Efficacy and safety of treating patients with refractory schizophrenia with antipsychotic medication and adjunctive electroconvulsive therapy: a systematic review and meta-analysis, Shanghai archives of psychiatry, 2015, 27, 206-219.	No	Review
456	W. Wang, Y. Zhou, N. Chai and D. Liu, Cognitive-behavioural therapy for personal recovery of patients with schizophrenia: A systematic review and meta-analysis, General psychiatry, 2019, 32, e100040.	No	Review
457	W. Y. Wang, A. K. C. Chau, P. Kong, X. Q. Sun and S. H. W. So, Efficacy of Motivational Interviewing in Treating Co-occurring Psychosis and Substance Use Disorder: A Systematic Review and Meta-Analysis, JOURNAL OF CLINICAL PSYCHIATRY, 2022, 83.	No	Review
458	P. Wardwell, T. Petrik, L. Mathews, W. Thime, L. Haber, D. Bracken and J. Choi, Metacognitive training to improve insight and work outcome in schizophrenia, Schizophrenia bulletin, 2017, 43, S157.	No	Review
459	S. L. Wasmuth, J. Outcalt, K. Buck, B. L. Leonhardt, J. Vohs and P. H. Lysaker, Metacognition in persons with substance abuse: Findings and implications for occupational therapists, CANADIAN JOURNAL OF OCCUPATIONAL THERAPY-REVUE CANADIENNE D ERGOTHERAPIE, 2015, 82, 150-159.	No	Review
460	A. Weizman, A. Krivoy and T. Fischel, An alternative approach to antipsychotic activity: the metabotropic glutamatergic receptor, EUROPEAN NEUROPSYCHOPHARMACOLOGY, 2010, 20, S165-S165.	No	Review
461	J. M. Wieronska, S. H. Zorn, D. Doller and A. Pilc, Metabotropic glutamate receptors as targets for new antipsychotic drugs: Historical perspective and critical comparative assessment, Pharmacology & therapeutics, 2016, 157, 10-27.	No	Review
462	L. Wood, R. Byrne, F. Varese and A. P. Morrison, Psychosocial interventions for internalised stigma in people with a schizophrenia-spectrum diagnosis: A systematic narrative synthesis and meta-analysis, Schizophrenia research, 2016, 176, 291-303.	No	Review
463	N. D. Woodward, S. E. Purdon, H. Y. Meltzer and D. H. Zald, A meta-analysis of neuropsychological change to clozapine, olanzapine, quetiapine, and risperidone in schizophrenia, INTERNATIONAL JOURNAL OF NEUROPSYCHOPHARMACOLOGY, 2005, 8, 457-472.	No	Review
464	T. S. Woodward and S. Moritz, Meta cognitive training inschizophrenia: from basic research to intervention, Schizophrenia bulletin, 2011, 37, 284.	No	Review
465	A. L. Wrobel, A. Jayasinghe, S. E. Russell, W. Marx, L. Alameda, O. M. Dean, S. M. Cotton, M. Berk and A. Turner, The influence of childhood trauma on the treatment outcomes of pharmacological and/or psychological interventions for adolescents and adults with bipolar disorder: A systematic review and meta-analysis, Journal of affective disorders, 2022, 296, 350-362.	No	Review
466	S. Wu, N. Stogios, Z. Emami, J. Navagnanavel, A. Chintoh, A. Graff-Guerrero, T. Rajji, P. Gerretsen, G. Remington, M. Hahn and M. Agarwal, Outcomes and Clinical Implications of Intranasal Insulin on Cognition and Brain Function in Humans: A Systematic Review and Meta-Analysis, Biological psychiatry, 2022, 91, S126-S126.	No	Review
467	S. Wu, N. Stogios, M. Hahn, J. Navagnanavel, Z. Emami, A. Chintoh, P. Gerretsen, A. Graff-Guerrero, T. K. Rajji, G. Remington and S. M. Agarwal, Outcomes and clinical implications of intranasal insulin on cognition in humans: A systematic review and meta-analysis, PloS one, 2023, 18, e0286887.	No	Review
468	Z. M. Wu, Z. G. Yang, M. J. Zhang, X. H. Bao, F. Han and L. Li, The role of <i>N</i>-methyl-d-aspartate receptors and metabotropic glutamate receptor 5 in the prepulse inhibition paradigms for studying schizophrenia: pharmacology, neurodevelopment, and genetics, Behavioural pharmacology, 2018, 29, 13-27.	No	Review
469	Y. Q. Xiang, W. Zheng, S. B. Wang, X. H. Yang, D. B. Cai, C. H. Ng, G. S. Ungvari, D. L. Kelly, W. Y. Xu and Y. T. Xiang, Adjunctive minocycline for schizophrenia: A meta-analysis of randomized controlled trials, EUROPEAN NEUROPSYCHOPHARMACOLOGY, 2017, 27, 8-18.	No	Review
470	F. Xu, W. Fan, W. Wang, W. Tang, F. Yang, Y. Zhang, J. Cai, L. Song and C. Zhang, Effects of omega-3 fatty acids on metabolic syndrome in patients with schizophrenia: a 12-week randomized placebo-controlled trial, Psychopharmacology, 2019, 236, 1273-1279.	No	Review
471	F. Xu and S. Xu, Cognitive-behavioral therapy for negative symptoms of schizophrenia: A systematic review and meta-analysis, Medicine, 2024, 103.	No	Review
472	F. F. Xu and S. Xu, Cognitive-behavioral therapy for negative symptoms of schizophrenia: A systematic review and meta-analysis, Medicine, 2024, 103.	No	Review
473	Z. Xu, F. Huang, M. Koesters and N. Ruesch, Challenging mental health related stigma in China: Systematic review and meta-analysis. II. Interventions among people with mental illness, Psychiatry research, 2017, 255, 457-464.	No	Review
474	Z. Y. Xu, F. F. Huang, M. Kösters and N. Rüsch, Challenging mental health related stigma in China: Systematic review and meta-analysis. II. Interventions among people with mental illness, Psychiatry research, 2017, 255, 457-464.	No	Review
475	R. Yamada, A. Wada, A. Stickley, Y. Yokoi and T. Sumiyoshi, Augmentation therapy with serotonin(1A) receptor partial agonists on neurocognitive function in schizophrenia: A systematic review and meta-analysis, Schizophrenia research. Cognition, 2023, 34, 100290.	No	Review
476	R. Yamada, A. Wada, A. Stickley, Y. Yokoi and T. Sumiyoshi, Effect of 5-HT<sub>1A</sub> Receptor Partial Agonists of the Azapirone Class as an Add-On Therapy on Psychopathology and Cognition in Schizophrenia: A Systematic Review and Meta-Analysis, INTERNATIONAL JOURNAL OF NEUROPSYCHOPHARMACOLOGY, 2023, 26, 249-258.	No	Review
477	R. Yamada, A. Wada, A. Stickley, Y. Yokoi and T. Sumiyoshi, Augmentation therapy with serotonin<sub>1A</sub> receptor partial agonists on neurocognitive function in schizophrenia: A systematic review and meta-analysis, SCHIZOPHRENIA RESEARCH-COGNITION, 2023, 34.	No	Review
478	X. Ye, F. Y. Zeng, Y. S. Wang, R. X. Ding, M. M. Zhao, D. W. Zhu and P. He, Effectiveness of Community-Based Rehabilitation Interventions on Symptoms and Functioning for People with Schizophrenia: A Systematic Review and Meta-Analysis, PSYCHIATRIC QUARTERLY, 2023, DOI: 10.1007/s11126-023-10029-8.	No	Review
479	P.-Y. Yeh, L. Yu, N.-W. Guo, W.-C. Lin and C.-K. Wu, Observation and Imitation of Social Emotions Are Essential for Improving Cognitive and Affective Theory of Mind in Schizophrenia A Meta-analysis, JOURNAL OF NERVOUS AND MENTAL DISEASE, 2019, 207, 474-481.	No	Review
480	T. C. Yeh, C. U. Correll, F. C. Yang, M. H. Chen, P. T. Tseng, C. W. Hsu, A. F. Carvalho, B. Stubbs, T. Thompson, C. S. Chu, C. L. Yu, J. Il Shin, S. N. Yang, Y. K. Tu and C. S. Liang, Pharmacological and nonpharmacological augmentation treatments for clozapine-resistant schizophrenia: A systematic review and network meta-analysis with normalized entropy assessment, Asian journal of psychiatry, 2…	No	Review
481	A. Yesufu-Udechuku, B. Harrison, E. Mayo-Wilson, N. Young, P. Woodhams, D. Shiers, E. Kuipers and T. Kendall, Interventions to improve the experience of caring for people with severe mental illness: systematic review and meta-analysis, The British journal of psychiatry : the journal of mental science, 2015, 206, 268-274.	No	Review
482	M. Yildiz, Z. Ozaslan, A. Incedere, A. Kircali, F. Kiras and K. Ipci, The effect of psychosocial skills training and metacognitive training on social and cognitive functioning in schizophrenia, Noropsikiyatri arsivi, 2019, 56, 139‐143.	No	Review
483	M. Yoldi-Negrete, L. N. Gill, S. Olivares, A. Lauzière, M. Désilets and S. V. Tourjman, The effect of continuation and maintenance electroconvulsive therapy on cognition: A systematic review of the literature and meta-analysis, Journal of affective disorders, 2022, 316, 148-160.	No	Review
484	M. Yoldi-Negrete, L.-N. Gill, S. Olivares, A. Lauziere, M. Desilets and S. V. Tourjman, The effect of continuation and maintenance electroconvulsive therapy on cognition: A systematic review of the literature and meta-analysis, Journal of affective disorders, 2022, 316, 148-160.	No	Review
485	L. Yu, X. Fang, Y. Chen, Y. Wang, D. Wang and C. Zhang, Efficacy of transcranial direct current stimulation in ameliorating negative symptoms and cognitive impairments in schizophrenia: A systematic review and meta-analysis, Schizophrenia research, 2020, 224, 2-10.	No	Review
486	M. Yuecel, E. Bora, D. I. Lubman, N. Solowij, W. J. Brewer, S. Cotton, P. Conus, A. Fornito, P. D. McGorry and C. Pantelis, The impact of cannabis use on cognitive functioning in schizophrenia: a meta-analysis of existing findings and new data, EUROPEAN NEUROPSYCHOPHARMACOLOGY, 2010, 20, S432-S432.	No	Review
487	A. Zalzala, J. M. Fiszdon, S. Moritz, P. Wardwell, T. Petrik, L. Mathews, D. Shagan, D. Bracken, M. D. Bell, G. D. Pearlson and J. Choi, Metacognitive Training to Improve Insight and Work Outcome in Schizophrenia, The Journal of nervous and mental disease, 2022, 210, 655-658.	No	Review
488	A. Zalzala, J. M. Fiszdon, S. Moritz, P. Wardwell, T. Petrik, L. Mathews, D. Shagan, D. Bracken, M. D. Bell, G. D. Pearlson and et al., Metacognitive Training to Improve Insight and Work Outcome in Schizophrenia, Journal of nervous and mental disease, 2022, 210, 655‐658.	No	Review
489	A. Zalzala, P. Wardwell, T. Petrik, L. Mathews, S. Moritz, J. Fiszdon, L. C. Haber, D. Shagan, D. Bracken and J. Choi, Metacognitive training (MCT) to improve insight and work outcome in schizophrenia, Schizophrenia bulletin, 2019, 45, S299‐S300.	No	Review
490	F. Zeka, L. Clemmensen, L. Valmaggia, W. Veling, C. Hjorthoj and L. B. Glenthoj, The Effectiveness of Immersive Virtual Reality-Based Treatment for Mental Disorders: A Systematic Review With Meta-Analysis, Acta psychiatrica Scandinavica, 2025, 151, 210-230.	No	Review
491	C. Zeng, P. Yang, T. Cao, Y. Gu, N. Li, B. Zhang, P. Xu, Y. Liu, Z. Luo and H. Cai, Gut microbiota: An intermediary between metabolic syndrome and cognitive deficits in schizophrenia, Progress in neuro-psychopharmacology & biological psychiatry, 2021, 106.	No	Review
492	C. R. Zeng, P. Yang, T. Cao, Y. X. Gu, N. N. Li, B. K. Zhang, P. Xu, Y. P. Liu, Z. Y. Luo and H. L. Cai, Gut microbiota: An intermediary between metabolic syndrome and cognitive deficits in schizophrenia, Progress in neuro-psychopharmacology & biological psychiatry, 2021, 106.	No	Review
493	G. Zeng, J. Niu, K. Zhu, F. Li, L. Li, K. Gao, Y. Zhuang, B. Zhang, X. Han, G. Ye, Z. Gao and H. Li, Effects of non-pharmacological interventions on depressive and anxiety symptoms in pregnant women: a systematic review and network meta-analysis, EClinicalMedicine, 2025, 79, 103011.	No	Review
494	G. W. Zeng, J. F. Niu, K. Zhu, F. Li, L. W. Li, K. M. Gao, Y. L. Zhuang, B. Y. Zhang, X. Q. Han, G. Ye, Z. K. Gao and H. B. Li, Effects of non-pharmacological interventions on depressive and anxiety symptoms in pregnant women: a systematic review and network meta-analysis, EClinicalMedicine, 2025, 79.	No	Review
495	A. J. Zhang, X. X. Luo, R. Q. Lin, C. H. He, J. Wang and G. H. Huang, Group arts therapies for patients with schizophrenia: a protocol of systematic review and meta-analysis, BMJ open, 2024, 14.	No	Review
496	C. Zhang, X. Fang, P. Yao, Y. Mao, J. Cai, Y. Zhang, M. Chen, W. Fan, W. Tang and L. Song, Metabolic adverse effects of olanzapine on cognitive dysfunction: A possible relationship between BDNF and TNF-alpha, Psychoneuroendocrinology, 2017, 81, 138-143.	No	Review
497	J. P. Zhang, J. A. Gallego, D. G. Robinson, A. K. Malhotra, J. M. Kane and C. U. Correll, Efficacy and safety of individual second-generation vs. first-generation antipsychotics in first-episode psychosis: a systematic review and meta-analysis, The international journal of neuropsychopharmacology, 2013, 16, 1205-1218.	No	Review
498	L. Zhao, H. Liu, W. Wang, Y. Wang, M. Xiu and S. Li, Carnitine metabolites and cognitive improvement in patients with schizophrenia treated with olanzapine: a prospective longitudinal study, Frontiers in pharmacology, 2023, 14.	No	Review
499	W. Zheng, W.-L. Jiang, X. Zhang, D.-B. Cai, J.-W. Sun, F. Yin, P.-C. Ren, M. Zhao, H.-W. Wu, Y.-Q. Xiang, W.-N. Liang and W. Zheng, Use of the RBANS to Evaluate Cognition in Patients with Schizophrenia and Metabolic Syndrome: a Meta-Analysis of Case-Control Studies, PSYCHIATRIC QUARTERLY, 2022, 93, 137-149.	No	Review
500	W. Zheng, X. B. Li, Z. M. Shi, X. H. Yang, D. B. Cai, C. H. Ng, G. S. Ungvari, W. J. Liu, Y. J. Wu, Y. Y. Wang, Y. P. Ning and Y. T. Xiang, Adjunctive Reboxetine for Schizophrenia: Meta-analysis of Randomized Double-blind, Placebo-controlled Trials, Pharmacopsychiatry, 2020, 53, 5-13.	No	Review
501	W. Zheng, X. H. Li, D. B. Cai, X. H. Yang, G. S. Ungvari, C. H. Ng, Y. P. Ning and Y. T. Xiang, Adjunctive azapirone for schizophrenia: A meta-analysis of randomized, double-blind, placebo-controlled trials, European neuropsychopharmacology : the journal of the European College of Neuropsychopharmacology, 2018, 28, 149-158.	No	Review
502	W. Zheng, Y. Q. Xiang, D. B. Cai, X. H. Yang, L. Zhang, W. Zheng, X. B. Lu, Y. M. Tong, X. Huang, G. S. Ungvari and et al., Adjunctive Fluvoxamine for Schizophrenia: a Meta-analysis of Randomized Double-Blind, Placebo-Controlled Trials, Journal of clinical psychopharmacology, 2020, 40, 386‐390.	No	Review
503	W. Zheng, Y. Q. Xiang, D. B. Cai, X. H. Yang, L. Zhang, W. Zheng, X. B. Lu, Y. M. Tong, X. Huang, G. S. Ungvari, K. Sim, Y. P. Ning and Y. T. Xiang, Adjunctive Fluvoxamine for Schizophrenia: A Meta-analysis of Randomized Double-Blind, Placebo-Controlled Trials, Journal of clinical psychopharmacology, 2020, 40, 386-390.	No	Review
504	W. Zheng, Y. Q. Xiang, X. B. Li, G. S. Ungvari, H. F. Chiu, F. Sun, C. D'Arcy, X. Meng and Y. T. Xiang, Adjunctive huperzine A for cognitive deficits in schizophrenia: a systematic review and meta-analysis, Human psychopharmacology, 2016, 31, 286-295.	No	Review
505	W. Zheng, Y. Q. Xiang, X. B. Li, G. S. Ungvari, H. F. K. Chiu, F. Sun, C. D'Arcy, X. F. Meng and Y. T. Xiang, Adjunctive huperzine A for cognitive deficits in schizophrenia: a systematic review and meta-analysis, HUMAN PSYCHOPHARMACOLOGY-CLINICAL AND EXPERIMENTAL, 2016, 31, 286-295.	No	Review
506	W. Zheng, Y. Q. Xiang, C. H. Ng, G. S. Ungvari, H. F. Chiu and Y. T. Xiang, Extract of Ginkgo biloba for Tardive Dyskinesia: Meta-analysis of Randomized Controlled Trials, Pharmacopsychiatry, 2016, 49, 107-111.	No	Review
507	W. Zheng, Y.-Q. Xiang, X.-B. Li, G. S. Ungvari, H. F. K. Chiu, F. Sun, C. D'Arcy, X. Meng and Y.-T. Xiang, Adjunctive huperzine A for cognitive deficits in schizophrenia: a systematic review and meta-analysis, HUMAN PSYCHOPHARMACOLOGY-CLINICAL AND EXPERIMENTAL, 2016, 31, 286-295.	No	Review
508	W. Zheng, X. M. Zhu, Q. E. Zhang, X. H. Yang, D. B. Cai, L. Li, X. B. Li, C. H. Ng, G. S. Ungvari, Y. P. Ning and Y. T. Xiang, Adjunctive intranasal oxytocin for schizophrenia: A meta-analysis of randomized, double-blind, placebo-controlled trials, Schizophrenia research, 2019, 206, 13-20.	No	Review
509	S. Zhornitsky, V. Tourjman, J. Pelletier, R. Assaf, C.-S. R. Li and S. Potvin, Acute effects of ketamine and esketamine on cognition in healthy subjects: A meta-analysis, Progress in neuro-psychopharmacology & biological psychiatry, 2022, 118.	No	Review
510	L. N. Zhu, X. Mei, Z. G. Zhang, Y. P. Xie and F. Lang, Curcumin intervention for cognitive function in different types of people: A systematic review and meta-analysis, Phytotherapy research : PTR, 2019, 33, 524-533.	No	Review
511	L.-N. Zhu, X. Mei, Z.-G. Zhang, Y.-p. Xie and F. Lang, Curcumin intervention for cognitive function in different types of people: A systematic review and meta-analysis, PHYTOTHERAPY RESEARCH, 2019, 33, 524-533.	No	Review
512	Y. X. Zhu, S. C. Li, H. Y. Lai, L. J. Mo, C. H. Tan, X. Liu, F. Deng and L. F. Chen, Effects of Anti-Parkinsonian Drugs on Verbal Fluency in Patients with Parkinson's Disease: A Network Meta-Analysis, Brain sciences, 2022, 12.	No	Review
513	Z. Zonp and H. Bilgin, The effectiveness of metacognitive training on impairments in social cognition in patients with schizophrenia: mental health nursing practice in a community mental health center, Nordic journal of psychiatry, 2022, 76, 295-306.	No	Review
514	A. M. Aboaja, L. H. Dewa, A. E. Perry, J. F. Carey, R. Steele, A. Abdelsamie, G. T. A. Alhasan, I. S. Sharma, F. Watson and S. A. Cairney, Sleep interventions for adults admitted to psychiatric inpatient settings: A systematic scoping review, SLEEP MEDICINE REVIEWS, 2024, 76.	No	Review
515	T. Abraham, H. Gill and L. Wood, Psychosocial interventions offered across inpatient and crisis settings to the social networks of service users with psychosis: A systematic review, Psychiatry research, 2025, 343.	No	Review
516	A. S. Aggestrup, F. Martiny, L. L. Henriksen, A. S. Davidsen and K. Martiny, Interventions promoting recovery from depression for patients transitioning from outpatient mental health services to primary care: A scoping review, PloS one, 2024, 19.	No	Review
517	L. V. Aguayo and A. U. García, Rehabilitation of people with severe mental disorder: A systematic review on the use of information technologies, REVISTA ESPANOLA DE COMUNICACION EN SALUD, 2023, 14, 55-73.	No	Review
518	A. O. Ahmed and I. A. Bhat, Psychopharmacological Treatment of Neurocognitive Deficits in People with Schizophrenia: A Review of Old and New Targets, CNS drugs, 2014, 28, 301-318.	No	Review
519	A. P. Akay, S. Cengizhan and B. B. K. Akdede, An Adolescent with Obsessive-Compulsive Disorder with Poor Insight who was Cured by Using Aripiprazole and Literature Review, NOROPSIKIYATRI ARSIVI-ARCHIVES OF NEUROPSYCHIATRY, 2011, 48, 215-220.	No	Review
520	S. A. Ali, N. Mathur, A. K. Malhotra and R. J. Braga, Electroconvulsive Therapy and Schizophrenia: A Systematic Review, Molecular neuropsychiatry, 2019, 5, 75-83.	No	Review
521	M. Alonso, A. I. Guillén and M. Muñoz, Interventions to Reduce Internalized Stigma in individuals with Mental Illness: A Systematic Review, SPANISH JOURNAL OF PSYCHOLOGY, 2019, 22.	No	Review
522	R. A. E. Altman, E. J. Tan and S. L. Rossell, Factors Impacting Access and Engagement of Cognitive Remediation Therapy for People with Schizophrenia: A Systematic Review, Canadian journal of psychiatry. Revue canadienne de psychiatrie, 2023, 68, 139-151.	No	Review
523	N. Anagnostopoulou, M. Kyriakopoulos and A. Alba, Psychological interventions in psychosis in children and adolescents: a systematic review, European child & adolescent psychiatry, 2019, 28, 735-746.	No	Review
524	C. Anaya, A. M. Aran, J. L. Ayuso-Mateos, T. Wykes, E. Vieta and J. Scott, A systematic review of cognitive remediation for schizo-affective and affective disorders, Journal of affective disorders, 2012, 142, 13-21.	No	Review
525	C. Anaya, A. Martinez Aran, J. L. Ayuso-Mateos, T. Wykes, E. Vieta and J. Scott, A systematic review of cognitive remediation for schizo-affective and affective disorders, Journal of affective disorders, 2012, 142, 13-21.	No	Review
526	R. Androvicova, J. G. Pfaus and S. V. Ovsepian, Estrogen pendulum in schizophrenia and Alzheimer's disease: Review of therapeutic benefits and outstanding questions, Neuroscience letters, 2021, 759.	No	Review
527	P. Angel Gargiulo and A. Ines Landa De Gargiulo, Glutamate and modeling of schizophrenia symptoms: Review of our Findings: 1990-2014, PHARMACOLOGICAL REPORTS, 2014, 66, 343-352.	No	Review
528	M. Arbesman and D. W. Logsdon, Occupational Therapy Interventions for Employment and Education for Adults With Serious Mental Illness: A Systematic Review, AMERICAN JOURNAL OF OCCUPATIONAL THERAPY, 2011, 65, 238-246.	No	Review
529	M. Armando, M. Pontillo and S. Vicari, Psychosocial interventions for very early and early-onset schizophrenia: a review of treatment efficacy, Current opinion in psychiatry, 2015, 28, 312-323.	No	Review
530	M. Asgarinejad, M. Saviz, S. M. Sadjadi, S. Saliminia, A. Kakaei, P. Esmaeili, A. Hammoud, E. Ebrahimzadeh and H. Soltanian-Zadeh, Repetitive transcranial magnetic stimulation (rTMS) as a tool for cognitive enhancement in healthy adults: a review study, MEDICAL & BIOLOGICAL ENGINEERING & COMPUTING, 2024, 62, 653-673.	No	Review
531	W. Aunjitsakul, N. McGuire, H. J. McLeod and A. Gumley, Candidate Factors Maintaining Social Anxiety in the Context of Psychotic Experiences: A Systematic Review, Schizophrenia bulletin, 2021, 47, 1218-1242.	No	Review
532	K. Badesha, S. Wilde and D. L. Dawson, Mental health mobile app use to manage psychological difficulties: an umbrella review, MENTAL HEALTH REVIEW JOURNAL, 2022, 27, 241-280.	No	Review
533	S. F. M. Baigi, K. Kimiafar, K. Ghaddaripouri, M. R. Mehneh, A. S. Mousavi and M. Sarbaz, The effect of telerehabilitation on improving the physical activity of patients with osteoarthritis: A systematic review, JOURNAL OF EDUCATION AND HEALTH PROMOTION, 2023, 12.	No	Review
534	A. L. Baker, L. K. Thornton, L. Hides and A. Dunlop, Treatment of Cannabis Use Among People with Psychotic Disorders: A Critical Review of Randomised Controlled Trials, Current pharmaceutical design, 2012, 18, 4923-4937.	No	Review
535	N. Bakkour, J. Samp, K. Akhras, E. El Hammi, I. Soussi, F. Zahra, G. Duru, A. Kooli and M. Toumi, Systematic review of appropriate cognitive assessment instruments used in clinical trials of schizophrenia, major depressive disorder and bipolar disorder, Psychiatry research, 2014, 216, 291-302.	No	Review
536	M. Balasubramaniam, S. Telles and P. M. Doraiswamy, Yoga on our minds: a systematic review of yoga for neuropsychiatric disorders, Frontiers in psychiatry, 2012, 3, 117.	No	Review
537	G. Baldwin and P. Beazley, A systematic review of the efficacy of psychological treatments for people detained under the Mental Health Act, Journal of psychiatric and mental health nursing, 2023, 30, 600-619.	No	Review
538	T. Barlattani, C. D'Amelio, A. Cavatassi, D. De Luca, R. Di Stefano, A. di Berardo, S. Mantenuto, F. Minutillo, V. Leonardi, G. Renzi, A. Russo, A. Rossi and F. Pacitti, Autism spectrum disorders and psychiatric comorbidities: a narrative review, JOURNAL OF PSYCHOPATHOLOGY, 2023, 29, 3-24.	No	Review
539	E. Basar and B. Guntekin, A short review of alpha activity in cognitive processes and in cognitive impairment, INTERNATIONAL JOURNAL OF PSYCHOPHYSIOLOGY, 2012, 86, 25-38.	No	Review
540	J. Bergdolt, P. Sellin, M. Driessen, T. Beblo and L. B. Dehn, Neuropsychological predictors of vocational rehabilitation outcomes in individuals with major depression: A scoping review, Frontiers in psychiatry, 2022, 13.	No	Review
541	F. S. Bersani, A. Minichino, M. Fojanesi, M. Gallo, G. Maglio, G. Valeriani, M. Biondi and F. B. Fitzgerald, Cingulate Cortex in Schizophrenia: its relation with negative symptoms and psychotic onset. A review study, European review for medical and pharmacological sciences, 2014, 18, 3354-3367.	No	Review
542	M. W. Best and C. R. Bowie, A review of cognitive remediation approaches for schizophrenia: from top-down to bottom-up, brain training to psychotherapy, Expert review of neurotherapeutics, 2017, 17, 713-723.	No	Review
543	N. Bhana, R. H. Foster, R. Olney and G. L. Plosker, Olanzapine: an updated review of its use in the management of schizophrenia, Drugs, 2001, 61, 111-161.	No	Review
544	N. Bhana and C. M. Perry, Olanzapine - A review of its use in the treatment of bipolar I disorder, CNS drugs, 2001, 15, 871-904.	No	Review
545	M. Bhattacharya, H. Kashyap and Y. C. J. Reddy, Cognitive Training in Obsessive-Compulsive Disorder: A Systematic Review, Indian journal of psychological medicine, 2023, DOI: 10.1177/02537176231207781.	No	Review
546	I. Bighelli, C. Leucht, M. Huhn, C. Reitmeir, F. Schwermann, S. Wallis, J. M. Davis and S. Leucht, Are Randomized Controlled Trials on Pharmacotherapy and Psychotherapy for Positive Symptoms of Schizophrenia Comparable? A Systematic Review of Patient and Study Characteristics, Schizophrenia bulletin, 2020, 46, 496-504.	No	Review
547	R. W. Bina and J. P. Langevin, Closed Loop Deep Brain Stimulation for PTSD, Addiction, and Disorders of Affective Facial Interpretation: Review and Discussion of Potential Biomarkers and Stimulation Paradigms, Frontiers in neuroscience, 2018, 12.	No	Review
548	M. Bioque, A. Gonzalez-Rodriguez, C. Garcia-Rizo, J. Cobo, J. Antonio Monreal, J. Usall, V. Soria, J. Labad and P. Grp, Targeting the microbiome-gut-brain axis for improving cognition in schizophrenia and major mood disorders: A narrative review, Progress in neuro-psychopharmacology & biological psychiatry, 2021, 105.	No	Review
549	M. Bird, E. O'Neill and S. Riches, Digitally Enhanced Psychological Assessment and Treatment of Paranoia: A Systematic Review, Clinical psychology & psychotherapy, 2024, 31.	No	Review
550	E. Bisso, M. S. Signorelli, M. Milazzo, M. Maglia, R. Polosa, E. Aguglia and P. Caponnetto, Immersive Virtual Reality Applications in Schizophrenia Spectrum Therapy: A Systematic Review, International journal of environmental research and public health, 2020, 17.	No	Review
551	M. Blay, O. Adam, R. Bation, F. Galvao, J. Brunelin and M. Mondino, Improvement of Insight with Non-Invasive Brain Stimulation in Patients with Schizophrenia: A Systematic Review, Journal of clinical medicine, 2021, 11.	No	Review
552	M. Blay, O. Adam, R. Bation, F. Galvao, J. Brunelin and M. Mondino, Improvement of Insight with Non-Invasive Brain Stimulation in Patients with Schizophrenia: A Systematic Review, Journal of clinical medicine, 2022, 11.	No	Review
553	D. L. Boggs, J. Carlson, J. Cortes-Briones, J. H. Krystal and D. C. D'Souza, Going up in Smoke? A Review of nAChRs-based Treatment Strategies for Improving Cognition in Schizophrenia, Current pharmaceutical design, 2014, 20, 5077-5092.	No	Review
554	L. Bon and N. Franck, The impact of cognitive remediation on cerebral activity in schizophrenia: Systematic review of the literature, Brain and behavior, 2018, 8, e00908.	No	Review
555	A. D. Borthwick, Fluparoxan: A Comprehensive Review of its Discovery, Adrenergic and CNS Activity and Treatment of Cognitive Dysfunction in Central Neurodegenerative Diseases, MINI-REVIEWS IN MEDICINAL CHEMISTRY, 2017, 17, 572-582.	No	Review
556	P. Bosch, M. van den Noort, H. Staudte and S. Lim, Schizophrenia and Depression: A systematic Review of the Effectiveness and the Working Mechanisms Behind Acupuncture, Explore (New York, N.Y.), 2015, 11, 281-291.	No	Review
557	D. H. Boskovic, J. Smith-Palmer, J. Pöhlmann, R. F. Pollock, S. Hwang and D. Bruhn, Systematic Literature Review of Studies Reporting Measures of Functional Outcome or Quality of Life in People with Negative Symptoms of Schizophrenia, PATIENT-RELATED OUTCOME MEASURES, 2024, 15, 199-217.	No	Review
558	J. Brazier, J. Connell, D. Papaioannou, C. Mukuria, B. Mulhern, T. Peasgood, M. L. Jones, S. Paisley, A. O'Cathain, M. Barkham, M. Knapp, S. Byford, S. Gilbody and G. Parry, A systematic review, psychometric analysis and qualitative assessment of generic preference-based measures of health in mental health populations and the estimation of mapping functions from widely used specific measures, HEA…	No	Review
559	P. C. M. Buijs, A. S. Bassett and E. Boot, Non-pharmacological treatment of psychiatric disorders in individuals with 22q11.2 deletion syndrome; a systematic review, AMERICAN JOURNAL OF MEDICAL GENETICS PART A, 2018, 176, 1742-1747.	No	Review
560	O. Bukovskaya and A. Shmukler, Oxytocin and Social Cognitions in Schizophrenia: A Systematic Review, PSYCHIATRIC QUARTERLY, 2016, 87, 521-543.	No	Review
561	N. Cahaya, S. A. Kristina, A. W. Widayanti and J. A. Green, Impact of Educational Interventions in Therapy Programs for People with Schizophrenia (PwS): A Systematic Review, INDONESIAN JOURNAL OF PHARMACY, 2023, 34, 554-565.	No	Review
562	A. J. J. Cairns, C. D. J. Taylor and J. A. Kelly, The outcomes of imagery-focused interventions in relation to distress in people with delusions: a systematic literature review, Behavioural and cognitive psychotherapy, 2024, 52, 596-615.	No	Review
563	J. Černe Kolarič, A. Plemenitaš Ilješ, D. Kraner, V. Gönc, M. Lorber, N. Mlinar Reljić, Z. Fekonja and S. Kmetec, Long-Term Impact of Community Psychiatric Care on Quality of Life amongst People Living with Schizophrenia: A Systematic Review, Healthcare (Basel, Switzerland), 2024, 12.	No	Review
564	C. Chalfoun, A. D. Karelis, E. Stip and A. Abdel-Baki, Running for your life: A review of physical activity and cardiovascular disease risk reduction in individuals with schizophrenia, JOURNAL OF SPORTS SCIENCES, 2016, 34, 1500-1515.	No	Review
565	K. T. Chang, K. K. Goh, K. Latthirun and C. T. Yang, The effect of exercise on cognition and clinical symptoms of patients with schizophrenia: A systematic review of randomized controlled trial, Progress in brain research, 2024, 283, 255-304.	No	Review
566	K.-T. Chang, K. K. Goh, K. Latthirun and C.-T. Yang, The effect of exercise on cognition and clinical symptoms of patients with schizophrenia: A systematic review of randomized controlled trial, Progress in brain research, 2024, 283, 255-304.	No	Review
567	I. Chatterjee and S. Chatterjee, Investigating the symptomatic and morphological changes in the brain based on pre and post-treatment: A critical review from clinical to neuroimaging studies on schizophrenia, IBRO NEUROSCIENCE REPORTS, 2023, 14, 366-374.	No	Review
568	S. M. Cheer and A. J. Wagstaff, Quetiapine. A review of its use in the management of schizophrenia, CNS drugs, 2004, 18, 173-199.	No	Review
569	G. F. Chen, L. L. Liu, J. F. Cui, T. Chen, X. J. Qin, J. C. Gan, B. Bi, D. L. Neumann, D. H. K. Shum, Y. Wang and et al., Life review therapy enhances mental time travel in patients with schizophrenia, Psychiatry research, 2017, 258, 145‐152.	No	Review
570	G.-f. Chen, L.-l. Liu, J.-f. Cui, T. Chen, X.-j. Qin, J.-c. Gan, B. Bi, D. L. Neumann, D. H. K. Shum, Y. Wang and R. C. K. Chan, Life review therapy enhances mental time travel in patients with schizophrenia, Psychiatry research, 2017, 258, 145-152.	No	Review
571	S. C. Chia, J. Henry, Y. M. Mok, W. G. Honer and K. Sim, Fatty acid and vitamin interventions in adults with schizophrenia: a systematic review of the current evidence, JOURNAL OF NEURAL TRANSMISSION, 2015, 122, 1721-1732.	No	Review
572	M. Cicek, W. McCall, Z. X. Yao, H. A. Sackeim, P. Rosenquist and N. A. Youssef, Is There Evidence That Stimulus Parameters and Electrode Placement Affect the Cognitive Side Effects of Electroconvulsive Therapy in Patients With Schizophrenia and Schizoaffective Disorder? A Systematic Review, JOURNAL OF ECT, 2021, 37, 133-139.	No	Review
573	C. L. Cimpianu, W. Strube, P. Falkai, U. Palm and A. Hasan, Vagus nerve stimulation in psychiatry: a systematic review of the available evidence, JOURNAL OF NEURAL TRANSMISSION, 2017, 124, 145-158.	No	Review
574	L. Comendador, A. I. Cebria, A. Sanz, V. Pérez and D. Palao, Telephone-Delivered Interventions for Suicide Prevention in Schizophrenia and Related Disorders: A Systematic Review, HEALTHCARE, 2023, 11.	No	Review
575	R. E. Cooper, N. Laxhman, N. Crellin, J. Moncrieff and S. Priebe, Psychosocial interventions for people with schizophrenia or psychosis on minimal or no antipsychotic medication: A systematic review, Schizophrenia research, 2020, 225, 15-30.	No	Review
576	F. Corponi, C. Fabbri, I. Bitter, S. Montgomery, E. Vieta, S. Kasper, S. Pallanti and A. Serretti, Novel antipsychotics specificity profile: A clinically oriented review of lurasidone, brexpiprazole, cariprazine and lumateperone, European neuropsychopharmacology : the journal of the European College of Neuropsychopharmacology, 2019, 29, 971-985.	No	Review
577	C. U. Correll, M. Hauser, A. M. Auther and B. A. Cornblatt, Research in people with psychosis risk syndrome: a review of the current evidence and future directions, JOURNAL OF CHILD PSYCHOLOGY AND PSYCHIATRY, 2010, 51, 390-431.	No	Review
578	J. Cotter, R. J. Drake, S. Bucci, J. Firth, D. Edge and A. R. Yung, What drives poor functioning in the at-risk mental state? A systematic review, Schizophrenia research, 2014, 159, 267-277.	No	Review
579	C. M. Coulston, M. Perdices and C. C. Tennant, The neuropsychology of cannabis and other substance use in schizophrenia: review of the literature and critical evaluation of methodological issues, AUSTRALIAN AND NEW ZEALAND JOURNAL OF PSYCHIATRY, 2007, 41, 869-884.	No	Review
580	M. P. Curran and C. M. Perry, Amisulpride: a review of its use in the management of schizophrenia, Drugs, 2001, 61, 2123-2150.	No	Review
581	M. P. Curran and C. M. Perry, Amisulpride - A review of its use in the management of schizophrenia, Drugs, 2001, 61, 2123-2150.	No	Review
582	C. Daban, A. Martinez-Aran, C. Torrent, R. Tabarés-Seisdedos, V. Balanzá-Martínez, J. Salazar-Fraile, G. Selva-Vera and E. Vieta, Specificity of cognitive deficits in bipolar disorder versus schizophrenia. A systematic review, Psychotherapy and psychosomatics, 2006, 75, 72-84.	No	Review
583	X. Y. Dai, R. Zhang, N. Deng, L. Tang and B. S. Zhao, Anesthetic Influence on Electroconvulsive Therapy: A Comprehensive Review, Neuropsychiatric disease and treatment, 2024, 20, 1491-1502.	No	Review
584	M. L. D'Amico, L. E. Jaffe and J. A. Gardner, Evidence for Interventions to Improve and Maintain Occupational Performance and Participation for People With Serious Mental Illness: A Systematic Review, AMERICAN JOURNAL OF OCCUPATIONAL THERAPY, 2018, 72.	No	Review
585	Y. Dandil, K. Smith, E. Kinnaird, C. Toloza and K. Tchanturia, Cognitive Remediation Interventions in Autism Spectrum Condition: A Systematic Review, Frontiers in psychiatry, 2020, 11.	No	Review
586	C. Darmedru, C. Demily and N. Franck, Cognitive remediation and social cognitive training for violence in schizophrenia: a systematic review, Psychiatry research, 2017, 251, 266-274.	No	Review
587	R. Datta, R. Vishwanath and S. Shenoy, Are remote psychotherapy/remediation efforts accessible and feasible in patients with schizophrenia? A narrative review, EGYPTIAN JOURNAL OF NEUROLOGY PSYCHIATRY AND NEUROSURGERY, 2022, 58.	No	Review
588	L. De Haan and J. M. Bakker, Effectivity of individual psychotherapy in schizophrenia. A review of recent studies, Tijdschrift voor psychiatrie, 2000, 42, 751‐758.	No	Review
589	N. A. J. De Witte, C. L. Crunelle, B. Sabbe, F. Moggi and G. Dom, Treatment for Outpatients with Comorbid Schizophrenia and Substance Use Disorders: A Review, EUROPEAN ADDICTION RESEARCH, 2014, 20, 105-114.	No	Review
590	L. Del Fabro, G. Delvecchio, A. D'Agostino and P. Brambilla, Effects of olanzapine during cognitive and emotional processing in schizophrenia: A review of functional magnetic resonance imaging findings, HUMAN PSYCHOPHARMACOLOGY-CLINICAL AND EXPERIMENTAL, 2019, 34.	No	Review
591	C. Donde, J. Brunelin, M. Mondino, C. Cellard, B. Rolland and F. Haesebaert, The effects of acute nicotine administration on cognitive and early sensory processes in schizophrenia: a systematic review, Neuroscience and biobehavioral reviews, 2020, 118, 121-133.	No	Review
592	A. Dunn and C. Pearson, Does exercise improve sleep quality and mental health symptomology in individuals with mental health conditions not taking psychotherapeutic medications? A systematic review and quality appraisal of randomised controlled trials, ADVANCES IN MENTAL HEALTH, 2025, DOI: 10.1080/18387357.2025.2469505.	No	Review
593	G. J. B. Dyck, Z. H. Maayah, D. T. Eurich and J. R. B. Dyck, Understanding the Potential Benefits of Cannabidiol for Patients With Schizophrenia: A Narrative Review, Schizophrenia bulletin open, 2022, 3.	No	Review
594	A. Dylewski, A. C. Holder and J. N. Brown, Use of Cholinesterase Inhibitors for Treatment and Prevention of Cognitive Adverse Effects of Electroconvulsive Therapy: A Systematic Review, The journal of ECT, 2024, DOI: 10.1097/yct.0000000000001095.	No	Review
595	E. Echeburúa, P. J. Amor and M. Gómez, Current psychological therapeutic approaches for gambling disorder with psychiatric comorbidities: A narrative review, SALUD MENTAL, 2017, 40, 299-305.	No	Review
596	O. Egan, D. Talbot, P. Mayur and A. Harris, Continuation or maintenance ECT for schizophrenia: A narrative review of case report data, AUSTRALASIAN PSYCHIATRY, 2024, 32, 309-313.	No	Review
597	E. Eisner, R. Drake and C. Barrowclough, Assessing early signs of relapse in psychosis: Review and future directions, Clinical psychology review, 2013, 33, 637-653.	No	Review
598	N. Ellis, D. Crone, R. Davey and S. Grogan, Exercise interventions as an adjunct therapy for psychosis: A critical review, BRITISH JOURNAL OF CLINICAL PSYCHOLOGY, 2007, 46, 95-111.	No	Review
599	K. I. Erickson, C. Hillman, C. M. Stillman, R. M. Ballard, B. Bloodgood, D. E. Conroy, R. Macko, D. X. Marquez, S. J. Petruzzello and K. E. Powell, Physical Activity, Cognition, and Brain Outcomes: A Review of the 2018 Physical Activity Guidelines, Medicine and science in sports and exercise, 2019, 51, 1242-1251.	No	Review
600	K. I. Erickson, C. Hillman, C. M. Sullman, R. M. Ballard, B. Bloodgood, D. E. Conroy, R. Macko, D. X. Marquez, S. J. Petruzzello, K. E. Powell, D. M. Buchner, W. W. Campbell, L. Dipietro, C. H. Hillman, J. M. Jakicic, K. F. Janz, P. T. Katzmarzyk, A. C. King, W. E. Kraus, R. F. Macko, A. McTieman, R. R. Pate, L. S. Pescatello, M. C. Whitt-Glover and G. Phys Activity, Physical Activity, Cognition,…	No	Review
601	A. Escelsior, M. Belvederi Murri, P. Calcagno, A. Cervetti, R. Caruso, E. Croce, L. Grassi and M. Amore, Effectiveness of Cerebellar Circuitry Modulation in Schizophrenia A Systematic Review, JOURNAL OF NERVOUS AND MENTAL DISEASE, 2019, 207, 977-986.	No	Review
602	M. Fabrazzo, S. Cipolla, A. Camerlengo, F. Perris and F. Catapano, Second-Generation Antipsychotics' Effectiveness and Tolerability: A Review of Real-World Studies in Patients with Schizophrenia and Related Disorders, Journal of clinical medicine, 2022, 11.	No	Review
603	A. Farcas, M. Campbell, C. Wong and F. Iftene, Is befriending a valuable intervention in schizophrenia? A scoping review, Frontiers in psychiatry, 2023, 14.	No	Review
604	J. Farhall, K. M. Greenwood and H. J. Jackson, Coping with hallucinated voices in schizophrenia: A review of self-initiated strategies and therapeutic interventions, Clinical psychology review, 2007, 27, 476-493.	No	Review
605	D. Feifel, P. D. Shilling and K. MacDonald, A Review of Oxytocin's Effects on the Positive, Negative, and Cognitive Domains of Schizophrenia, Biological psychiatry, 2016, 79, 222-233.	No	Review
606	B. Fitapelli and J. P. Lindenmayer, Advances in Cognitive Remediation Training in Schizophrenia: A Review, Brain sciences, 2022, 12.	No	Review
607	L. A. Flashman and M. F. Green, Review of cognition and brain structure in schizophrenia: profiles, longitudinal course, and effects of treatment, PSYCHIATRIC CLINICS OF NORTH AMERICA, 2004, 27, 1-+.	No	Review
608	R. E. U. Flores, T. D. S. Vera and R. A. Guitart, Assessment and treatment of schizophrenia in children and adolescents: a current review, SALUD MENTAL, 2011, 34, 429-433.	No	Review
609	G. Fond, J. Mallet, M. Urbach, M. E. Benros, M. Berk, M. Billeci, L. Boyer, C. U. Correll, M. Fornaro, J. Kulkarni, M. Leboyer, P. M. Llorca, D. Misdrahi, R. Rey, F. Schuerhoff, M. Solmi, I. E. C. Sommer, S. M. Stahl, B. Pignon and F. Berna, Adjunctive agents to antipsychotics in schizophrenia: a systematic umbrella review and recommendations for amino acids, hormonal therapies and anti-inflammat…	No	Review
610	G. Fond, J. Mallet, M. Urbach, M. E. Benros, M. Berk, M. Billeci, L. Boyer, C. U. Correll, M. Fornaro, J. Kulkarni, M. Leboyer, P. M. Llorca, D. Misdrahi, R. Rey, F. Schürhoff, M. Solmi, I. E. C. Sommer, S. M. Stahl, B. Pignon and F. Berna, Adjunctive agents to antipsychotics in schizophrenia: a systematic umbrella review and recommendations for amino acids, hormonal therapies and anti-inflammato…	No	Review
611	J. Fontanarosa, S. Uhl, O. Oyesanmi and K. M. Schoelles, in Interventions for Adult Offenders With Serious Mental Illness, Agency for Healthcare Research and Quality (US), Rockville (MD), 2013.	No	Review
612	M. I. Fontao, T. Ross, S. E. Quiroga and K. Hoffmann, GROUP THERAPY IN THE TREATMENT OF SCHIZOPHRENIA: A REVIEW OF PSYCHOTHERAPEUTIC APPROACHES AND RELATED PROBLEMS OF EMPIRICAL EXAMINATION, REVISTA ARGENTINA DE CLINICA PSICOLOGICA, 2010, 19, 151-162.	No	Review
613	R. H. Foster and K. L. Goa, Risperidone. A pharmacoeconomic review of its use in schizophrenia, PharmacoEconomics, 1998, 14, 97-133.	No	Review
614	D. Freeman and P. Garety, Advances in understanding and treating persecutory delusions: a review, Social psychiatry and psychiatric epidemiology, 2014, 49, 1179-1189.	No	Review
615	R. M. Freitas and M. T. Valadas, Cognitive-BehavioralApproach ofAuditory VerbalHallucinations in Schizophrenia: A Review, PSILOGOS, 2020, 18, 41-52.	No	Review
616	P. Fusar-Poli, C. Davies, M. Solmi, N. Brondino, A. De Micheli, M. Kotlicka-Antczak, J. I. Shin and J. Padua, Preventive Treatments for Psychosis: Umbrella Review (Just the Evidence), Frontiers in psychiatry, 2019, 10.	No	Review
617	P. Fusar-Poli, M. Solmi, N. Brondino, C. Davies, C. Chae, P. Politi, S. Borgwardt, S. M. Lawrie, J. Parnas and P. McGuire, Transdiagnostic psychiatry: a systematic review, World psychiatry : official journal of the World Psychiatric Association (WPA), 2019, 18, 192-207.	No	Review
618	S. Garcia, M. Martinez-Cengotitabengoa, S. Lopez-Zurbano, I. Zorrilla, P. Lopez, E. Vieta and A. Gonzalez-Pinto, Adherence to Antipsychotic Medication in Bipolar Disorder and Schizophrenic Patients <i>A Systematic Review</i>, Journal of clinical psychopharmacology, 2016, 36, 355-371.	No	Review
619	L. Gassner, M. Geretsegger and J. Mayer-Ferbas, Effectiveness of music therapy for autism spectrum disorder, dementia, depression, insomnia and schizophrenia: update of systematic reviews, European journal of public health, 2022, 32, 27-34.	No	Review
620	R. W. Gibson, M. D'Amico, L. Jaffe and M. Arbesman, Occupational Therapy Interventions for Recovery in the Areas of Community Integration and Normative Life Roles for Adults With Serious Mental Illness: A Systematic Review, AMERICAN JOURNAL OF OCCUPATIONAL THERAPY, 2011, 65, 247-256.	No	Review
621	K. M. Gillespie, A. H. Dymond, X. Li, D. Schweitzer, G. Branjerdporn, S. Khan, Q. Hii, S. Keller and S. E. Bartlett, A Systematic Review and Narrative Synthesis of Cognitive Training in the Treatment of Mental Illness and Substance Use Disorder, Journal of clinical medicine, 2024, 13.	No	Review
622	A. J. Giuliano, H. Li, R. I. Mesholam-Gately, S. M. Sorenson, K. A. Woodberry and L. J. Seidman, Neurocognition in the Psychosis Risk Syndrome: A Quantitative and Qualitative Review, Current pharmaceutical design, 2012, 18, 399-415.	No	Review
623	L. B. Glenthoj, C. Hjorthoj, T. D. Kristensen, C. A. Davidson and M. Nordentoft, The effect of cognitive remediation in individuals at ultra-high risk for psychosis: a systematic review, NPJ schizophrenia, 2017, 3.	No	Review
624	T. E. Goldberg, R. S. Keefe, R. S. Goldman, D. G. Robinson and P. D. Harvey, Circumstances under which practice does not make perfect: a review of the practice effect literature in schizophrenia and its relevance to clinical treatment studies, Neuropsychopharmacology : official publication of the American College of Neuropsychopharmacology, 2010, 35, 1053-1062.	No	Review
625	T. E. Goldberg, R. S. E. Keefe, R. S. Goldman, D. G. Robinson and P. D. Harvey, Circumstances Under Which Practice Does Not Make Perfect: A Review of the Practice Effect Literature in Schizophrenia and Its Relevance to Clinical Treatment Studies, Neuropsychopharmacology : official publication of the American College of Neuropsychopharmacology, 2010, 35, 1053-1062.	No	Review
626	T. E. Goldberg and D. R. Weinberger, Effects of neuroleptic medications on the cognition of patients with schizophrenia: a review of recent studies, The Journal of clinical psychiatry, 1996, 57 Suppl 9, 62-65.	No	Review
627	O. Gomis, C. Palma and N. Farriols, Domiciliary intervention in psychosis: a systematic review, Actas espanolas de psiquiatria, 2017, 45, 290-302.	No	Review
628	A. González-Rodríguez, J. A. Monreal and M. V. Seeman, Factors Influencing Adherence to Antipsychotic Medications in Women with Delusional Disorder: A Narrative Review, Current pharmaceutical design, 2022, 28, 1282-1293.	No	Review
629	A. Gonzalez-Rodriguez and M. V. Seeman, Two Case Studies of Delusions Leading to Suicide, a Selective Review, PSYCHIATRIC QUARTERLY, 2020, 91, 1061-1073.	No	Review
630	N. Gough, L. Brkan, P. Subramaniam, L. Chiuccariello, A. De Petrillo, B. H. Mulsant, C. R. Bowie and T. K. Rajji, Feasibility of remotely supervised transcranial direct current stimulation and cognitive remediation: A systematic review, PloS one, 2020, 15.	No	Review
631	M. Grall-Bronnec, A. Sauvaget, F. Perrouin, J. Leboucher, F. Etcheverrigaray, G. Challet-Bouju, L. Gaboriau, P. Derkinderen, P. Jolliet and C. Victorri-Vigneau, Pathological Gambling Associated With Aripiprazole or Dopamine Replacement Therapy <i>Do Patients Share the Same Features</i>? <i>A Review</i>, Journal of clinical psychopharmacology, 2016, 36, 63-70.	No	Review
632	R. Grist, J. Porter and P. Stallard, Mental Health Mobile Apps for Preadolescents and Adolescents: A Systematic Review, Journal of medical Internet research, 2017, 19.	No	Review
633	U. Guehne, S. Weinmann, K. Arnold, T. Becker and S. Riedel-Heller, Social Skills Training in Severe Mental Illness - Is it Effective? A Systematic Review, Psychiatrische Praxis, 2012, 39, 371-380.	No	Review
634	G. Guerrini and G. Ciciani, Benzodiazepine receptor ligands: a patent review (2006-2012), Expert opinion on therapeutic patents, 2013, 23, 843-866.	No	Review
635	U. Gühne, S. Weinmann, K. Arnold, T. Becker and S. Riedel-Heller, Social Skills Training in Severe Mental Illness - Is it Effective? A Systematic Review, Psychiatrische Praxis, 2012, 39, 371-380.	No	Review
636	T. Gupta, N. J. Kelley, A. Pelletier-Baldelli and V. A. Mittal, Transcranial Direct Current Stimulation, Symptomatology, and Cognition in Psychosis: A Qualitative Review, Frontiers in behavioral neuroscience, 2018, 12.	No	Review
637	B. Guse, P. Falkai and T. Wobrock, Cognitive effects of high-frequency repetitive transcranial magnetic stimulation: a systematic review, JOURNAL OF NEURAL TRANSMISSION, 2010, 117, 105-122.	No	Review
638	G. Haddock, N. Tarrier, W. Spaulding, L. Yusupoff, C. Kinney and E. McCarthy, Individual cognitive-behavior therapy in the treatment of hallucinations and delusions: a review, Clinical psychology review, 1998, 18, 821-838.	No	Review
639	M. Hailemariam, T. E. Bustos, B. W. Montgomery, G. Brown, G. Tefera, R. Adaji, B. Taylor, H. Eshetu, C. Barajas, R. Barajas, V. Najjar, D. Dennis, J. Hudson, J. W. Felton and J. E. Johnson, Mental health interventions for individuals with serious mental illness in the criminal legal system: a systematic review, BMC psychiatry, 2024, 24, 199.	No	Review
640	D. Hailey, R. Roine and A. Ohinmaa, The Effectiveness of Telemental Health Applications: A Review, CANADIAN JOURNAL OF PSYCHIATRY-REVUE CANADIENNE DE PSYCHIATRIE, 2008, 53, 769-778.	No	Review
641	A. J. Hannan, Review: Environmental enrichment and brain repair: harnessing the therapeutic effects of cognitive stimulation and physical activity to enhance experience-dependent plasticity, NEUROPATHOLOGY AND APPLIED NEUROBIOLOGY, 2014, 40, 13-25.	No	Review
642	E. S. Hara, Y. Matsuka, H. Minakuchi, G. T. Clark and T. Kuboki, Occlusal dysesthesia: a qualitative systematic review of the epidemiology, aetiology and management, JOURNAL OF ORAL REHABILITATION, 2012, 39, 630-638.	No	Review
643	A. Haroche, N. Giraud, F. Vinckier, A. Amad, J. Rogers, M. Moyal, L. Canivet, L. Berkovitch, R. Gaillard, D. Attali and M. Plaze, Efficacy of Transcranial Direct-Current Stimulation in Catatonia: A Review and Case Series, Frontiers in psychiatry, 2022, 13, 876834.	No	Review
644	L. Hauer, G. I. Scarano, F. Brigo, S. Golaszewski, P. Lochner, E. Trinka, J. Sellner and R. Nardone, Effects of repetitive transcranial magnetic stimulation on nicotine consumption and craving: A systematic review, Psychiatry research, 2019, 281.	No	Review
645	M. R. Hawes, K. B. Roth and L. J. Cabassa, Systematic Review of Psychosocial Smoking Cessation Interventions for People with Serious Mental Illness, Journal of dual diagnosis, 2021, 17, 216-235.	No	Review
646	C. Hecht, II, R. J. Burkhart, A. H. Karimi, A. J. Acuña and A. F. Kamath, What is the Association Between Clinically Diagnosed Psychiatric Illness and Total Joint Arthroplasty? A Systematic Review Evaluating Outcomes, Healthcare Use, and Patient-reported Outcome Measures, CLINICAL ORTHOPAEDICS AND RELATED RESEARCH, 2023, 481, 947-964.	No	Review
647	A. Hegedüs and B. Kozel, Does adherence therapy improve medication adherence among patients with schizophrenia? A systematic review, International journal of mental health nursing, 2014, 23, 490-497.	No	Review
648	S. N. Herrera, C. Sarac, A. Phili, J. Gorman, L. Martin, R. Lyallpuri, M. F. Dobbs, J. S. DeLuca, K. T. Mueser, K. E. Wyka, L. H. Yang, Y. Landa and C. M. Corcoran, Psychoeducation for individuals at clinical high risk for psychosis: A scoping review, Schizophrenia research, 2023, 252, 148-158.	No	Review
649	P. Hjorth, A. S. Davidsen, R. Kilian and C. Skrubbeltrang, A systematic review of controlled interventions to reduce overweight and obesity in people with schizophrenia, Acta psychiatrica Scandinavica, 2014, 130, 279-289.	No	Review
650	C. Hjorthoj, A. Fohlmann and M. Nordentoft, Treatment of cannabis use disorders in people with schizophrenia spectrum disorders - A systematic review (Reprinted from Addictive Behaviours, vol 34, pg 520-525, 2009), Addictive behaviors, 2009, 34, 846-851.	No	Review
651	C. Hjorthøj, A. Fohlmann and M. Nordentoft, Treatment of cannabis use disorders in people with schizophrenia spectrum disorders - a systematic review, Addictive behaviors, 2009, 34, 520-525.	No	Review
652	C. Hjorthøj, A. Fohlmann and M. Nordentoft, Reprint of "Treatment of cannabis use disorders in people with schizophrenia spectrum disorders--a systematic review", Addictive behaviors, 2009, 34, 846-851.	No	Review
653	R. Holopainen, J. Tiihonen and M. Lähteenvuo, Efficacy of immersive extended reality (XR) interventions on different symptom domains of schizophrenia spectrum disorders. A systematic review, Frontiers in psychiatry, 2023, 14, 1208287.	No	Review
654	G. Hönig, [Approaches for the treatment of people with schizophrenia that do not respond to clozapine or ultra-resistant schizophrenia. Review of the evidence.], Vertex (Buenos Aires, Argentina), 2019, Xxx, 36-45.	No	Review
655	W. T. Horn, S. C. Akerman and M. J. Sateia, Sleep in Schizophrenia and Substance Use Disorders: A Review of the Literature, Journal of dual diagnosis, 2013, 9, 228-238.	No	Review
656	J. Horsfall, M. Cleary, G. Hunt and G. Walter, Psychosocial Treatments for People with Co-occurring Severe Mental Illnesses and Substance Use Disorders (Dual Diagnosis): A Review of Empirical Evidence, Harvard review of psychiatry, 2009, 17, 24-34.	No	Review
657	J. Horsfall, M. Cleary, G. E. Hunt and G. Walter, Psychosocial treatments for people with co-occurring severe mental illnesses and substance use disorders (dual diagnosis): a review of empirical evidence, Harvard review of psychiatry, 2009, 17, 24-34.	No	Review
658	O. D. Howes, E. Dawkins, M. C. Lobo, S. J. Kaar and K. Beck, New Drug Treatments for Schizophrenia: A Review of Approaches to Target Circuit Dysfunction, Biological psychiatry, 2024, 96, 638-650.	No	Review
659	E. Hurel, G. Challet-Bouju, N. Bukowski, E. Eyzop and M. Grall-Bronnec, Gambling and Social Cognition: a Systematic Review, CURRENT ADDICTION REPORTS, 2019, 6, 547-555.	No	Review
660	T. Iimori, S. Nakajima, T. Miyazaki, R. Tarumi, K. Ogyu, M. Wada, S. Tsugawa, F. Masuda, Z. J. Daskalakis, D. M. Blumberger, M. Mimura and Y. Noda, Effectiveness of the prefrontal repetitive transcranial magnetic stimulation on cognitive profiles in depression, schizophrenia, and Alzheimer's disease: A systematic review, Progress in neuro-psychopharmacology & biological psychiatry, 2019, 88, 31-4…	No	Review
661	Y. Inoue, K. Tsuchimori and H. Nakamura, Safety and effectiveness of oral blonanserin for schizophrenia: A review of Japanese post-marketing surveillances, Journal of pharmacological sciences, 2021, 145, 42-51.	No	Review
662	C. Isaac and D. Januel, Neural correlates of cognitive improvements following cognitive remediation in schizophrenia: a systematic review of randomized trials, Socioaffective neuroscience & psychology, 2016, 6, 30054.	No	Review
663	T. A. Iseger and M. G. Bossong, A systematic review of the antipsychotic properties of cannabidiol in humans, Schizophrenia research, 2015, 162, 153-161.	No	Review
664	T. A. Iseger and M. G. Bossong, A systematic review of the antipsychotic properties of cannabidiol in humans, Schizophrenia research, 2015, 162, 153-161.	No	Review
665	P. Jacobsen, T. Choksi, K. Sawyer, C. Maximen, E. Harding and M. Richardson, Home practice in mindfulness-based interventions for psychosis groups: a systematic review and qualitative study, BMC psychology, 2022, 10.	No	Review
666	P. Jacobsen, K. Hodkinson, E. Peters and P. Chadwick, A systematic scoping review of psychological therapies for psychosis within acute psychiatric in-patient settings, BRITISH JOURNAL OF PSYCHIATRY, 2018, 213, 490-497.	No	Review
667	P. Jacobsen, K. Hodkinson, E. Peters and P. Chadwick, A systematic scoping review of psychological therapies for psychosis within acute psychiatric in-patient settings, BRITISH JOURNAL OF PSYCHIATRY, 2018, 213, 490-497.	No	Review
668	S. Jagtap, S. Romanowska, T. Leibovitz, K. A. Onno, A. M. Burhan and M. W. Best, Can cognitive remediation therapy be delivered remotely? A review examining feasibility and acceptability of remote interventions, Schizophrenia research. Cognition, 2022, 28, 100238.	No	Review
669	S. Jagtap, A. Zahid, J. Dere, C. Gerritsen, J. D'Arcey, S. Romanowska and M. W. Best, Culturally Adapted Cognitive Behavioral Therapy for Psychosis (CaCBTp): A Review of Key Features of Cultural Adaptation and Considerations for Psychologists, Psychological services, 2024, 21, 880-892.	No	Review
670	A. K. Jainer, C. Campbell and S. Srivastava, Atypical Antipsychotic Drugs and Cognitive Deficits in Schizophrenia: a Review of Double-Blind Randomized Trials, International medical journal, 2003, 10, 243‐247.	No	Review
671	K. D. Jakobsen, E. Skyum, N. Hashemi, O. Schjerning, A. Fink-Jensen and J. Nielsen, Antipsychotic treatment of schizotypy and schizotypal personality disorder: a systematic review, Journal of psychopharmacology (Oxford, England), 2017, 31, 397-405.	No	Review
672	A. Jayasree, P. Shanmuganathan, P. Ramamurthy and M. C. Alwar, Types of Medication Non-adherence & Approaches to Enhance Medication Adherence in Mental Health Disorders: A Narrative Review, Indian journal of psychological medicine, 2024, 46, 503-510.	No	Review
673	A. John, S. Gandhi, M. K. Prasad and M. Manjula, Effectiveness of IADL interventions to improve functioning in persons with Schizophrenia: A systematic review, INTERNATIONAL JOURNAL OF SOCIAL PSYCHIATRY, 2022, 68, 500-513.	No	Review
674	C. Jones, D. Hacker, A. Meaden, I. Cormac, C. B. Irving, J. Xia, S. Zhao, C. H. Shi and J. Chen, Cognitive behavioural therapy plus standard care versus standard care plus other psychosocial treatments for people with schizophrenia (Review), COCHRANE DATABASE OF SYSTEMATIC REVIEWS, 2018, DOI: 10.1002/14651858.CD008712.pub3.	No	Review
675	S. Kamath, E. Sokolenko, K. Collins, N. S. L. Chan, N. Mills, S. R. Clark, F. Z. Marques and P. Joyce, IUPHAR themed review: The gut microbiome in schizophrenia, Pharmacological research, 2025, 211.	No	Review
676	A. S. Kani, A. K. Shinn, K. E. Lewandowski and D. Öngür, Converging effects of diverse treatment modalities on frontal cortex in schizophrenia: A review of longitudinal functional magnetic resonance imaging studies, Journal of psychiatric research, 2017, 84, 256-276.	No	Review
677	A. Kaplan and E. Hollander, A review of pharmacologic treatments for obsessive-compulsive disorder, Psychiatric services (Washington, D.C.), 2003, 54, 1111‐1118.	No	Review
678	E. H. Karslioglu, H. Karakiliç, E. Taner and B. Cosar, Topiramate-induced psychotic exacerbation:: case report and review of literature, International journal of psychiatry in clinical practice, 2007, 11, 285-290.	No	Review
679	S. Kasper and F. Müller-Spahn, Review of quetiapine and its clinical applications in schizophrenia, Expert opinion on pharmacotherapy, 2000, 1, 783-801.	No	Review
680	K. K. Kedzior, L. Gierke, H. M. Gellersen and M. T. Berlim, Cognitive functioning and deep transcranial magnetic stimulation (DTMS) in major psychiatric disorders: A systematic review, Journal of psychiatric research, 2016, 75, 107-115.	No	Review
681	C. Kee-Hong, J. Eunju, 최혜임 and 송명주, Psychosocial Approaches to Negative Symptoms of Schizophrenia: A Comprehensive Systematic Review	No	Review
682		No	Review
683	M. Kekic, E. Boysen, I. C. Campbell and U. Schmidt, A systematic review of the clinical efficacy of transcranial direct current stimulation (tDCS) in psychiatric disorders, Journal of psychiatric research, 2016, 74, 70-86.	No	Review
684	C. H. Kellner, K. G. Farber, X. R. Chen, A. Mehrotra and G. D. N. Zipursky, A systematic review of left unilateral electroconvulsive therapy, Acta psychiatrica Scandinavica, 2017, 136, 166-176.	No	Review
685	S. A. Kidd, From social experience to illness experience: reviewing the psychological mechanisms linking psychosis with social context, Canadian journal of psychiatry. Revue canadienne de psychiatrie, 2013, 58, 52-58.	No	Review
686	C. Killikelly, Z. M. He, C. Reeder and T. Wykes, Improving Adherence to Web-Based and Mobile Technologies for People With Psychosis: Systematic Review of New Potential Predictors of Adherence, JMIR MHEALTH AND UHEALTH, 2017, 5.	No	Review
687	B. Kluwe-Schiavon, B. Sanvicente-Vieira, C. H. Kristensen and R. Grassi-Oliveira, Executive functions rehabilitation for schizophrenia: A critical systematic review, Journal of psychiatric research, 2013, 47, 91-104.	No	Review
688	M. M. Knowles, P. Foden, W. El-Deredy and A. Wells, A Systematic Review of Efficacy of the Attention Training Technique in Clinical and Nonclinical Samples, Journal of clinical psychology, 2016, 72, 999-1025.	No	Review
689	R. Knowles, S. McCarthy-Jones and G. Rowse, Grandiose delusions: A review and theoretical integration of cognitive and affective perspectives, Clinical psychology review, 2011, 31, 684-696.	No	Review
690	J. C. Kolaric, A. P. Iljes, D. Kraner, V. Goenc, M. Lorber, N. M. Reljic, Z. Fekonja and S. Kmetec, Long-Term Impact of Community Psychiatric Care on Quality of Life amongst People Living with Schizophrenia: A Systematic Review, HEALTHCARE, 2024, 12.	No	Review
691	T. D. Kristensen, R. C. W. Mandl, J. R. M. Jepsen, E. Rostrup, L. B. Glenthoj, M. Nordentoft, B. Y. Glenthoj and B. H. Ebdrup, Non-pharmacological modulation of cerebral white matter organization: A systematic review of non-psychiatric and psychiatric studies, Neuroscience and biobehavioral reviews, 2018, 88, 84-97.	No	Review
692	T. D. Kristensen, R. C. W. Mandl, J. R. M. Jepsen, E. Rostrup, L. B. Glenthøj, M. Nordentoft, B. Y. Glenthøj and B. H. Ebdrup, Non-pharmacological modulation of cerebral white matter organization: A systematic review of non-psychiatric and psychiatric studies, Neuroscience and biobehavioral reviews, 2018, 88, 84-97.	No	Review
693	A. Krogmann, L. Peters, L. von Hardenberg, K. Bödeker, V. B. Nöles and C. U. Correill, Keeping up with the therapeutic advances in schizophrenia: a review of novel and emerging pharmacological entities, CNS spectrums, 2019, 24, 41-68.	No	Review
694	E. Kruger, L. Hall, A. P. Martinez and R. P. Bentall, Cognitive behavioral self-help interventions for individuals experiencing psychosis: a systematic review, Psychological medicine, 2024, 54, 3222-3232.	No	Review
695	R. Kumar, Approved and investigational uses of modafinil : an evidence-based review, Drugs, 2008, 68, 1803-1839.	No	Review
696	M. M. Kurtz, E. Gagen, N. B. F. Rocha, S. Machado and D. L. Penn, Comprehensive treatments for social cognitive deficits in schizophrenia: A critical review and effect-size analysis of controlled studies, Clinical psychology review, 2016, 43, 80-89.	No	Review
697	M. M. Kurtz and M. C. Nichols, Cognitive rehabilitation for schizophrenia: a review of recent advances, Current psychiatry reviews, 2007, 3, 213‐221.	No	Review
698	H. Lacasse, M. M. Perreault and D. R. Williamson, Systematic review of antipsychotics for the treatment of hospital-associated delirium in medically or surgically ill patients, The Annals of pharmacotherapy, 2006, 40, 1966-1973.	No	Review
699	C. Lage, K. Wiles, S. S. Shergill and D. K. Tracy, A systematic review of the effects of low-frequency repetitive transcranial magnetic stimulation on cognition, Journal of neural transmission (Vienna, Austria : 1996), 2016, 123, 1479-1490.	No	Review
700	J. Lally and J. H. MacCabe, Antipsychotic medication in schizophrenia: a review, British medical bulletin, 2015, 114, 169-179.	No	Review
701	R. Lawrence, T. Bradshaw and H. Mairs, Group cognitive behavioural therapy for schizophrenia: a systematic review of the literature, Journal of psychiatric and mental health nursing, 2006, 13, 673-681.	No	Review
702	A. Leber, R. Ramachandra, F. Ceban, A. T. H. Kwan, T. G. Rhee, J. Wu, B. Cao, M. Y. Jawad, K. M. Teopiz, R. Ho, G. H. Le, D. Ramachandra and R. S. McIntyre, Efficacy, safety, and tolerability of xanomeline for schizophrenia spectrum disorders: a systematic review, Expert opinion on pharmacotherapy, 2024, 25, 467-476.	No	Review
703	R. Lees, L. A. Hines, D. C. D'Souza, G. Stothart, M. Di Forti, E. Hoch and T. P. Freeman, Psychosocial and pharmacological treatments for cannabis use disorder and mental health comorbidities: a narrative review, Psychological medicine, 2021, 51, 353-364.	No	Review
704	S. C. Leiser, J. Dunlop, M. R. Bowlby and D. M. Devilbiss, Aligning strategies for using EEG as a surrogate biomarker: A review of preclinical and clinical research, Biochemical pharmacology, 2011, 81, 1408-1421.	No	Review
705	T. A. Lett, A. N. Voineskos, J. L. Kennedy, B. Levine and Z. J. Daskalakis, Treating Working Memory Deficits in Schizophrenia: A Review of the Neurobiology, Biological psychiatry, 2014, 75, 361-370.	No	Review
706	X. B. Li, W. Zheng, Y. P. Ning, D. B. Cai, X. H. Yang, G. S. Ungvari, C. H. Ng, C. Y. Wang and Y. T. Xiang, Erythropoietin for Cognitive Deficits Associated with Schizophrenia, Bipolar Disorder, and Major Depression: A Systematic Review, Pharmacopsychiatry, 2018, 51, 100-104.	No	Review
707	K. Lightfoot, G. Panagiotaki and G. Nobes, Effectiveness of psychological interventions for smoking cessation in adults with mental health problems: A systematic review, BRITISH JOURNAL OF HEALTH PSYCHOLOGY, 2020, 25, 615-638.	No	Review
708	C. Lim, K. Sim, V. Renjan, H. F. Sam and S. L. Quah, Adapted cognitive-behavioral therapy for religious individuals with mental disorder: a systematic review, Asian journal of psychiatry, 2014, 9, 3-12.	No	Review
709	P. Linhartová, A. Látalová, B. Kóša, T. Kašpárek, C. Schmahl and C. Paret, fMRI neurofeedback in emotion regulation: A literature review, NeuroImage, 2019, 193, 75-92.	No	Review
710	P. M. Llorca and J. J. Pere, Clozapine, 10 years after - A clinical review, ENCEPHALE-REVUE DE PSYCHIATRIE CLINIQUE BIOLOGIQUE ET THERAPEUTIQUE, 2004, 30, 474-491.	No	Review
711	P. M. Llorca and J. J. Pere, Leponex, 10 years after -- a clinical review, L'Encephale, 2004, 30, 474‐491.	No	Review
712	S. Loizou, D. Fowler and M. Hayward, Measuring the longitudinal course of voice hearing under psychological interventions: A systematic review, Clinical psychology review, 2022, 97.	No	Review
713	G. Longo, A. Cicolini, L. Orsolini and U. Volpe, The Novel Antipsychotic Lumateperone (Iti-007) in the Treatment of Schizophrenia: A Systematic Review, Brain sciences, 2023, 13.	No	Review
714	E. Lopez-Fernandez, B. Sole, E. Jimenez, E. Salagre, A. Gimenez, A. Murru, C. D. Bonnin, B. L. Amann, I. Grande, E. Vieta and A. Martínez-Aran, Cognitive Remediation Interventions in Schizoaffective Disorder: A Systematic Review, Frontiers in psychiatry, 2018, 9.	No	Review
715	E. Lopez-Fernandez, B. Sole, E. Jimenez, E. Salagre, A. Gimenez, A. Murru, C. D. M. Bonnín, B. L. Amann, I. Grande, E. Vieta and A. Martínez-Aran, Cognitive Remediation Interventions in Schizoaffective Disorder: A Systematic Review, Frontiers in psychiatry, 2018, 9, 470.	No	Review
716	L. Lorien, S. Blunden and W. Madsen, Implementation of recovery-oriented practice in hospital-based mental health services: A systematic review, International journal of mental health nursing, 2020, 29, 1035-1048.	No	Review
717	H. Lublin, J. Eberhard and S. Levander, Current therapy issues and unmet clinical needs in the treatment of schizophrenia: a review of the new generation antipsychotics, International clinical psychopharmacology, 2005, 20, 183-198.	No	Review
718	Y. Y. Luo, J. Y. Li, F. G. Jiang, A. R. Tan, X. H. Qin, X. Q. Xiao, Z. X. Wang, P. J. Wang, Y. Yi, J. Li, S. Yuan, L. Liu and J. Xiao, Autoimmune Encephalitis With Psychotic Manifestations and Cognitive Impairment Presenting as Schizophrenia: Case Report and Literature Review, Frontiers in psychiatry, 2022, 13.	No	Review
719	P. H. Lysaker, S. M. Glynn, S. M. Wilkniss and S. M. Silverstein, Psychotherapy and Recovery From Schizophrenia: A Review of Potential Applications and Need for Future Study, Psychological services, 2010, 7, 75-91.	No	Review
720	S. H. Macleod, L. Elliott and R. Brown, What support can community mental health nurses deliver to carers of people diagnosed with schizophrenia? Findings from a review of the literature, INTERNATIONAL JOURNAL OF NURSING STUDIES, 2011, 48, 100-120.	No	Review
721	D. E. Mandelbaum and S. M. de la Monte, Adverse Structural and Functional Effects of Marijuana on the Brain: Evidence Reviewed, Pediatric neurology, 2017, 66, 12-20.	No	Review
722	L. Marciano, E. Vocaj, M. A. Bekalu, A. La Tona, G. Rocchi and K. Viswanath, The Use of Mobile Assessments for Monitoring Mental Health in Youth: Umbrella Review, Journal of medical Internet research, 2023, 25, e45540.	No	Review
723	J. H. Marco, A. Martinez-Micó, J. García-Alandete, V. Guillén, J. Grimaldos, S. Pérez and S. Quero, A systematic review of the effectiveness of meaning-centred psychotherapies in depressed participants, Clinical psychology & psychotherapy, 2024, 31.	No	Review
724	D. X. Marquez, S. Aguiñaga, P. M. Vásquez, D. E. Conroy, K. I. Erickson, C. Hillman, C. M. Stillman, R. M. Ballard, B. B. Sheppard, S. J. Petruzzello, A. C. King and K. E. Powell, A systematic review of physical activity and quality of life and well-being, Translational behavioral medicine, 2020, 10, 1098-1109.	No	Review
725	M. Martins, P. Castilho, C. B. Carvalho, A. T. Pereira, V. Santos, A. Gumley and A. F. de Macedo, Contextual Cognitive-Behavioral Therapies Across the Psychosis Continuum A Review of Evidence for Schizophrenia, Schizoaffective and Bipolar Disorders, EUROPEAN PSYCHOLOGIST, 2017, 22, 83-100.	No	Review
726	M. Masana, N. Santana, F. Artigas and A. Bortolozzi, Dopamine Neurotransmission and Atypical Antipsychotics in Prefrontal Cortex: A Critical Review, CURRENT TOPICS IN MEDICINAL CHEMISTRY, 2012, 12, 2357-2374.	No	Review
727	P. S. Masand, C. B. Nemeroff, J. W. Newcomer, J. A. Lieberman, P. J. Weiden, P. D. Harvey, A. F. Schatzberg, C. D. Kilts and D. G. Daniel, From Clinical Research to Clinical Practice: A 4-Year Review of Ziprasidone, CNS spectrums, 2005, 10, 1-19.	No	Review
728	D. Mathur, K. Goyal, V. Koul and A. Anand, The Molecular Links of Re-Emerging Therapy: A Review of Evidence of Brahmi (<i>Bacopa</i> <i>monniera</i>), Frontiers in pharmacology, 2016, 7.	No	Review
729	A. Maubert, C. Hanon and J. P. Metton, Adult onset Niemann-Pick type C disease and psychosis: Literature review, ENCEPHALE-REVUE DE PSYCHIATRIE CLINIQUE BIOLOGIQUE ET THERAPEUTIQUE, 2013, 39, 315-319.	No	Review
730	J. Maura and A. W. de Mamani, Culturally Adapted Psychosocial Interventions for Schizophrenia: A Review, COGNITIVE AND BEHAVIORAL PRACTICE, 2017, 24, 445-458.	No	Review
731	S. Mavituna, E. Hahn, I. Hahne, N. Bergmann, M. Pijnenborg, T. M. T. Ta, L. Tafelski and K. Böge, Compassion-based approaches: a systematic review of their effectiveness and acceptability in schizophrenia spectrum disorders, CURRENT PSYCHOLOGY, 2023, 42, 16868-16882.	No	Review
732	A. Mawson, K. Cohen and K. Berry, Reviewing evidence for the cognitive model of auditory hallucinations: The relationship between cognitive voice appraisals and distress during psychosis, Clinical psychology review, 2010, 30, 248-258.	No	Review
733	A. Mawson, K. Cohen and K. Berry, Reviewing evidence for the cognitive model of auditory hallucinations: The relationship between cognitive voice appraisals and distress during psychosis, Clinical psychology review, 2010, 30, 248-258.	No	Review
734	M. S. McDonagh, T. Dana, S. L. Kopelovich, M. Monroe-DeVita, I. Blazina, C. Bougatsos, S. Grusing and S. S. Selph, Psychosocial Interventions for Adults With Schizophrenia: An Overview and Update of Systematic Reviews, PSYCHIATRIC SERVICES, 2022, 73, 299-312.	No	Review
735	M. S. McDonagh, T. Dana, S. Selph, E. B. Devine, A. Cantor, C. Bougatsos, I. Blazina, S. Grusing, R. Fu, S. L. Kopelovich, M. Monroe-DeVita and D. W. Haupt, in Treatments for Schizophrenia in Adults: A Systematic Review, Agency for Healthcare Research and Quality (US), Rockville (MD), 2017.	No	Review
736	L. Mees, N. Zdanowicz, C. Reynaert and D. Jacques, ADOLESCENTS AND YOUNG ADULTS AT ULTRAHIGH RISK OF PSYCHOSIS: DETECTION, PREDICTION AND TREATMENT. A REVIEW OF CURRENT KNOWLEDGE, Psychiatria Danubina, 2011, 23, S118-S122.	No	Review
737	L. Mehlum, G. Dieserud, Ø. Ekeberg, B. Grøholt, L. Mellesdal, F. Walby and K. I. Myhre, in Prevention of Suicide. Part 1: Psychotherapy, Drug Treatment and Electroconvulsive Treatment, Knowledge Centre for the Health Services at The Norwegian Institute of Public Health (NIPH)	No	Review
738		No	Review
739	A. Messina, C. Concerto, A. Rodolico, A. Petralia, F. Caraci and M. S. Signorelli, Is It Time for a Paradigm Shift in the Treatment of Schizophrenia? The Use of Inflammation-Reducing and Neuroprotective Drugs-A Review, Brain sciences, 2023, 13.	No	Review
740	M. Michail, M. Birchwood and L. Tait, Systematic Review of Cognitive-Behavioural Therapy for Social Anxiety Disorder in Psychosis, Brain sciences, 2017, 7.	No	Review
741	K. Miley, N. Hadidi, M. Kaas and F. Yu, Cognitive Training and Remediation in First-Episode Psychosis: A Literature Review, JOURNAL OF THE AMERICAN PSYCHIATRIC NURSES ASSOCIATION, 2020, 26, 542-554.	No	Review
742	M. J. Millan and M. Brocco, Cognitive impairment in schizophrenia:: a review of developmental and genetic models, and pro-cognitive profile of the optimised D<sub>3</sub> &gt; D<sub>2</sub> antagonist, S33138, THERAPIE, 2008, 63, 187-229.	No	Review
743	B. J. Miller, A review of second-generation antipsychotic discontinuation in first-episode psychosis, Journal of psychiatric practice, 2008, 14, 289-300.	No	Review
744	M. J. Minzenberg and C. S. Carter, Modafinil: A review of neurochemical actions and effects on cognition, Neuropsychopharmacology : official publication of the American College of Neuropsychopharmacology, 2008, 33, 1477-1502.	No	Review
745	I. Miralles, C. Granell, L. Díaz-Sanahuja, W. Van Woensel, J. Bretón-López, A. Mira, D. Castilla and S. Casteleyn, Smartphone Apps for the Treatment of Mental Disorders: Systematic Review, JMIR MHEALTH AND UHEALTH, 2020, 8.	No	Review
746	K. W. Miskowiak, A. F. Carvalho, E. Vieta and L. V. Kessing, Cognitive enhancement treatments for bipolar disorder: A systematic review and methodological recommendations, EUROPEAN NEUROPSYCHOPHARMACOLOGY, 2016, 26, 1541-1561.	No	Review
747	K. W. Miskowiak, Z. K. Obel, R. Guglielmo, C. D. M. Bonnin, C. R. Bowie, V. Balanzá-Martínez, K. E. Burdick, A. F. Carvalho, A. Dols, K. Douglas, P. Gallagher, L. V. Kessing, B. Lafer, K. E. Lewandowski, C. López-Jaramillo, A. Martinez-Aran, R. S. McIntyre, R. J. Porter, S. E. Purdon, A. Schaffer, P. R. A. Stokes, T. Sumiyoshi, I. J. Torres, T. E. Van Rheenen, L. N. Yatham, A. H. Young, E. Vieta …	No	Review
748	K. W. Miskowiak, I. Seeberg, M. B. Jensen, V. Balanzá-Martínez, C. M. Bonnin, C. R. Bowie, A. F. Carvalho, A. Dols, K. Douglas, P. Gallagher, G. Hasler, B. Lafer, K. E. Lewandowski, C. López-Jaramillo, A. Martinez-Aran, R. S. McIntyre, R. J. Porter, S. E. Purdon, A. Schaffer, P. Stokes, T. Sumiyoshi, I. J. Torres, T. E. Van Rheenen, L. N. Yatham, A. H. Young, L. Kessing, K. E. Burdick and E. Viet…	No	Review
749	D. Mittal, G. Sullivan, L. Chekuri, E. Allee and P. W. Corrigan, Empirical Studies of Self-Stigma Reduction Strategies: A Critical Review of the Literature, PSYCHIATRIC SERVICES, 2012, 63, 974-981.	No	Review
750	M. N. Modesti, J. F. Arena, N. Palermo and A. Del Casale, A Systematic Review on Add-On Psychotherapy in Schizophrenia Spectrum Disorders, Journal of clinical medicine, 2023, 12.	No	Review
751	M. Mokhtari and R. Rajarethinam, Early Intervention and the Treatment of Prodrome in Schizophrenia: A Review of Recent Developments, Journal of psychiatric practice, 2013, 19, 375-385.	No	Review
752	E. Monaghesh, T. Samad-Soltani and S. Farhang, Virtual reality-based interventions for patients with paranoia: A systematic review, Psychiatry research, 2022, 307.	No	Review
753	S. Morein-Zamir, D. C. Turner and B. J. Sahakian, A review of the effects of modafinil on cognition in schizophrenia, Schizophrenia bulletin, 2007, 33, 1298-1306.	No	Review
754	C. Morén, N. Treder, A. Martínez-Pinteño, N. Rodríguez, N. Arbelo, S. Madero, M. Gómez, S. Mas, P. Gassó and E. Parellada, Systematic Review of the Therapeutic Role of Apoptotic Inhibitors in Neurodegeneration and Their Potential Use in Schizophrenia, ANTIOXIDANTS, 2022, 11.	No	Review
755	M. Moreno-Montoya, M. Olmedo-Cordoba and E. Martin-Gonzalez, Negative valence system as a relevant domain in compulsivity: review in a preclinical model of compulsivity, EMERGING TOPICS IN LIFE SCIENCES, 2022, 6, 491-500.	No	Review
756	L. Morin and N. Franck, Rehabilitation interventions to Promote Recovery from Schizophrenia: A Systematic Review, Frontiers in psychiatry, 2017, 8.	No	Review
757	B. M. Moura, L. Madeira, P. R. Bakker, P. van Harten and M. Marcelis, The association between alterations in motor and cognitive dimensions of schizophrenia-spectrum disorders: A systematic review, Schizophrenia research, 2024, 267, 398-414.	No	Review
758	K. T. Mueser, P. W. Corrigan, D. W. Hilton, B. Tanzman, A. Schaub, S. Gingerich, S. M. Essock, N. Tarrier, B. Morey, S. Vogel-Scibilia and M. I. Herz, Illness management and recovery: A review of the research, PSYCHIATRIC SERVICES, 2002, 53, 1272-1284.	No	Review
759	B. P. Murphy, Y. C. Chung, T. W. Park and P. D. McGorry, Pharmacological treatment of primary negative symptoms in schizophrenia: A systematic review, Schizophrenia research, 2006, 88, 5-25.	No	Review
760	K. Muse and F. McManus, A systematic review of methods for assessing competence in cognitive-behavioural therapy, Clinical psychology review, 2013, 33, 484-499.	No	Review
761	K. Muyambi, S. Walsh, D. Bressington, R. Gray, S. Dennis, E. Brown, M. Grimshaw, J. Drummond and M. Jones, Efficacy of behavioural activation in the treatment of negative symptoms in people with schizophrenia spectrum disorders: A systematic review, International journal of nursing studies advances, 2023, 5.	No	Review
762	K. Muyambi, S. Walsh, B. Dan, R. Gray, S. Dennis, E. Brown, M. Grimshaw, J. Drummond and M. Jones, Efficacy of behavioural activation in the treatment of negative symptoms in people with schizophrenia spectrum disorders: A systematic review, International journal of nursing studies advances, 2023, 5, 100132.	No	Review
763	Q. X. Ng, W. Loke, N. X. Foo, W. J. Tan, H. W. Chan, D. Y. Lim and W. S. Yeo, A systematic review of the clinical use of Withania somnifera (Ashwagandha) to ameliorate cognitive dysfunction, Phytotherapy research : PTR, 2020, 34, 583-590.	No	Review
764	G. Nibbio, I. C. Pinton, L. Bertoni, A. Cicale, N. Necchini, D. Zardini, L. Poddighe, J. Lisoni, G. Deste, S. Barlati and A. Vita, Non-pharmacological interventions to improve cognitive impairment and psychosocial functioning in schizophrenia: a critical review, JOURNAL OF PSYCHOPATHOLOGY, 2024, 30, 23-30.	No	Review
765	I. Nowak, C. Sabariego, P. Switaj and M. Anczewska, Disability and recovery in schizophrenia: a systematic review of cognitive behavioral therapy interventions, BMC psychiatry, 2016, 16.	No	Review
766	I. Nowak, C. Sabariego, P. Switaj and M. Anczewska, Disability and recovery in schizophrenia: a systematic review of cognitive behavioral therapy interventions, BMC psychiatry, 2016, 16.	No	Review
767	S. Ocklenburg, J. Borawski, A. Mundorf, K. Riedel and A. Lischke, Handedness and anxiety: a review, Laterality, 2023, 28, 336-356.	No	Review
768	J. O'Keeffe, R. Conway and B. McGuire, A systematic review examining factors predicting favourable outcome in cognitive behavioural interventions for psychosis, Schizophrenia research, 2017, 183, 22-30.	No	Review
769	J. O'Keeffe, R. Conway and B. McGuire, A systematic review examining factors predicting favourable outcome in cognitive behavioural interventions for psychosis, Schizophrenia research, 2017, 183, 22-30.	No	Review
770	S. M. Opoka, L. Ludwig and T. M. Lincoln, A Systematic Review of Trials Targeting Depression and Anxiety in Patients With Delusions An Emotion-Focused Perspective, ZEITSCHRIFT FUR PSYCHOLOGIE-JOURNAL OF PSYCHOLOGY, 2018, 226, 142-151.	No	Review
771	D. C. Oprea, I. Mawas, C. A. Morosan, V. T. Iacob, E. M. Camanaru, A. C. Cristofor, R. P. Dobrin, B. Gireada, F. D. Petrariu and R. Chirita, A Systematic Review of the Effects of EEG Neurofeedback on Patients with Schizophrenia, Journal of personalized medicine, 2024, 14.	No	Review
772	D. C. Oprea, I. Mawas, C. A. Moroșan, V. T. Iacob, E. M. Cămănaru, A. C. Cristofor, R. P. Dobrin, B. Gireadă, F. D. Petrariu and R. Chiriță, A Systematic Review of the Effects of EEG Neurofeedback on Patients with Schizophrenia, Journal of personalized medicine, 2024, 14.	No	Review
773	C. Ouellet-Plamondon, A. Abdel-Baki and D. Jutras-Aswad, First Episode Psychosis and Substance Use Disorder: Narrative Review of Best Practices and Adapted Approaches for Assessment and Monitoring, Sante mentale au Quebec, 2021, 46, 277-306.	No	Review
774	S. Paba, L. Lecca, M. Testa, P. Atzori and A. Zuddas, Are risperidone safety and tolerability in children and adolescents modulated by diagnosis? A retrospective chart review, EUROPEAN NEUROPSYCHOPHARMACOLOGY, 2009, 19, S71-S72.	No	Review
775	J. A. Palma, Muscarinic control of cardiovascular function in humans: a review of current clinical evidence, CLINICAL AUTONOMIC RESEARCH, 2024, 34, 31-44.	No	Review
776	K. Paquin, A. L. Wilson, C. Cellard, T. Lecomte and S. Potvin, A systematic review on improving cognition in schizophrenia: which is the more commonly used type of training, practice or strategy learning?, BMC psychiatry, 2014, 14.	No	Review
777	S. S. Patel, A. Attard, P. Jacobsen and S. Shergill, Acetylcholinesterase Inhibitors (AChEI's) for the treatment of visual hallucinations in schizophrenia: a review of the literature, BMC psychiatry, 2010, 10, 69.	No	Review
778	F. Paveltchuk, S. E. D. Mourao, S. Keffer, R. T. Da Costa, A. E. Nardi and M. R. De Carvalho, Negative effects of psychotherapies: A systematic review, COUNSELLING & PSYCHOTHERAPY RESEARCH, 2022, 22, 267-278.	No	Review
779	A. Pavlichenko and A. Gubina, Symptomatic Profile of Cariprazine in the Context of ICD-11 Domains for Schizophrenia: Review of Clinically Oriented Studies: Симптоматический профиль карипразина в контексте доменов шизофрении в МКБ -11: обзор клинически ориентированных исследований, Consortium psychiatricum, 2022, 3, 45-61.	No	Review
780	B. Pedraz-Petrozzi, S. Insan, M. Spangemacher, J. Reinwald, E. K. Lamadé, M. Gilles, M. Deuschle and A. Sartorius, Association between rTMS-induced changes in inflammatory markers and improvement in psychiatric diseases: a systematic review, Annals of general psychiatry, 2024, 23.	No	Review
781	R. Penadés, F. Forte, G. Mezquida, A. González-Rodríguez, C. García-Rizo, R. Catalán and M. Bernardo, Effectiveness of Cognitive Behavioural Therapy for Suicide in Schizophrenia: A Systematic Review, CURRENT PSYCHIATRY RESEARCH AND REVIEWS, 2022, 18, 36-45.	No	Review
782	L. Perquin and T. Steinert, A review of the efficacy, tolerability and safety of sertindole in clinical trials, CNS drugs, 2004, 18 Suppl 2, 19-30; discussion 41-13.	No	Review
783	L. Perquin and T. Steinert, A review of the efficacy, tolerability and safety of sertindole in clinical trials, CNS drugs, 2004, 18, 19-30.	No	Review
784	C. Petit, M. de Deus and T. Schwitzer, Commentary: Retinal electrophysiology in central nervous system disorders. A review of human and mouse studies, Frontiers in neuroscience, 2024, 18.	No	Review
785	R. Petros, D. D. Walker, A. Pierce and M. Monroe-DeVita, Scoping Review of Cannabis-Reduction Psychosocial Interventions and Reasons for Use among Young Adults with Psychosis, Journal of dual diagnosis, 2023, 19, 124-150.	No	Review
786	A. Pigoni, M. Lazzaretti, G. M. Mandolini, G. Delvecchio, A. C. Altamura, J. C. Soares and P. Brambilla, The impact of COMT polymorphisms on cognition in Bipolar Disorder: A review Special Section on "Translational and Neuroscience Studies in Affective Disorders" Section Editor, Maria Nobile MD, PhD. This Section of JAD focuses on the relevance of translational and neuroscience studies in providi…	No	Review
787	G. Pinto, B. Barroso, N. Rodrigues, M. Guimaraes, E. Oliveira and Ieee, presented in part at the 2023 IEEE 11TH INTERNATIONAL CONFERENCE ON SERIOUS GAMES AND APPLICATIONS FOR HEALTH, SEGAH, 2023.	No	Review
788	M. Pontillo, F. De Crescenzo, S. Vicari, M. L. Pucciarini, R. Averna, O. Santonastaso and M. Armando, Cognitive behavioural therapy for auditory hallucinations in schizophrenia: A review, World journal of psychiatry, 2016, 6, 372-380.	No	Review
789	B. Puschner, A. Born, A. Giessler, H. Helm, T. Becker and M. C. Angermeyer, Effects of interventions to improve compliance with antipsychotic medication in people suffering from schizophrenia results of recent reviews, Psychiatrische Praxis, 2005, 32, 62-67.	No	Review
790	T. K. Rajji, N. C. Rogasch, Z. J. Daskalakis and P. B. Fitzgerald, Neuroplasticity-based brain stimulation interventions in the study and treatment of schizophrenia: a review, Canadian journal of psychiatry. Revue canadienne de psychiatrie, 2013, 58, 93-98.	No	Review
791	J. Rampling, V. Furtado, C. Winsper, S. Marwaha, G. Lucca, M. Livanou and S. P. Singh, Non-pharmacological interventions for reducing aggression and violence in serious mental illness: A systematic review and narrative synthesis, EUROPEAN PSYCHIATRY, 2016, 34, 17-28.	No	Review
792	J. Rampling, V. Furtado, C. Winsper, S. Marwaha, G. Lucca, M. Livanou and S. P. Singh, Non-pharmacological interventions for reducing aggression and violence in serious mental illness: A systematic review and narrative synthesis, EUROPEAN PSYCHIATRY, 2016, 34, 17-28.	No	Review
793	I. Ranasinghe and J. Sin, A systematic review of evidence-based treatment for individuals with treatment-resistant schizophrenia and a suboptimal response to clozapine monotherapy, PSYCHOSIS-PSYCHOLOGICAL SOCIAL AND INTEGRATIVE APPROACHES, 2014, 6, 253-265.	No	Review
794	S. Rathod, D. Kingdon, P. Weiden and D. Turkington, Cognitive-behavioral therapy for medication-resistant schizophrenia: A review, Journal of psychiatric practice, 2008, 14, 22-33.	No	Review
795	S. Rathod and D. Turkington, Cognitive-behaviour therapy for schizophrenia: a review, Current opinion in psychiatry, 2005, 18, 159-163.	No	Review
796	H. Read, S. Roush and D. Downing, Early Intervention in Mental Health for Adolescents and Young Adults: A Systematic Review, AMERICAN JOURNAL OF OCCUPATIONAL THERAPY, 2018, 72.	No	Review
797	S. T. Rehan, A. H. Siddiqui, Z. Khan, L. Imran, A. A. Syed, M. J. Tahir, Z. Jassani, M. Singh, M. S. Asghar and A. Ahmed, Samidorphan/olanzapine combination therapy for schizophrenia: Efficacy, tolerance and adverse outcomes of regimen, evidence-based review of clinical trials, ANNALS OF MEDICINE AND SURGERY, 2022, 79.	No	Review
798	J. Reid, C. Cole, N. Malik, V. Bell and M. Bloomfield, The effectiveness and tolerability of trauma-focused psychotherapies for psychotic symptoms: A systematic review of trauma-focused psychotherapies, INTERNATIONAL JOURNAL OF METHODS IN PSYCHIATRIC RESEARCH, 2024, 33.	No	Review
799	R. Ribeiro-Santos, A. L. Teixeira and J. V. Salgado, Evidence for an Immune Role on Cognition in Schizophrenia: A Systematic Review, Current neuropharmacology, 2014, 12, 273-280.	No	Review
800	V. Ricci, D. De Berardis, G. Martinotti and G. Maina, Glial Derived Neurotrophic Factor and Schizophrenia Spectrum Disorders: A Scoping Review, Current neuropharmacology, 2025, 23, 564-578.	No	Review
801	S. Riches, S. Pisani, L. Bird, M. Rus-Calafell, P. Garety and L. Valmaggia, Virtual reality-based assessment and treatment of social functioning impairments in psychosis: a systematic review, International review of psychiatry (Abingdon, England), 2021, 33, 337-362.	No	Review
802	G. Ritchie, H. Nwachukwu, S. Parker and F. Dark, Impact of Biological Sex on Emotional Perception Among Adults With Schizophrenia Spectrum Disorders: Protocol for a Systematic Review, JMIR research protocols, 2024, 13, e56977.	No	Review
803	B. A. Ritzler, Paranoia--prognosis and treatment: a review, Schizophrenia bulletin, 1981, 7, 710-728.	No	Review
804	S. T. Rizvi, J. S. Shah, S. Shaaya and T. Mollayeva, Treating cognitive impairments in primary central nervous system infections: A systematic review of pharmacological interventions, Medicine, 2023, 102.	No	Review
805	S. T. Rizvi, J. S. Shah, S. Shaaya and T. Mollayeva, Treating cognitive impairments in primary central nervous system infections: A systematic review of pharmacological interventions, Medicine, 2023, 102.	No	Review
806	M. Rocamora-Montenegro, L. M. Compañ-Gabucio and M. G. de la Hera, Occupational therapy interventions for adults with severe mental illness: a scoping review, BMJ open, 2021, 11.	No	Review
807	L. Rodríguez-Blanco, G. Lubrini, C. Vidal-Mariño and M. Ríos-Lago, Efficacy of cognitive rehabilitation of attention, executive functions, and working memory in psychotic disorders: A systematic review, Actas espanolas de psiquiatria, 2017, 45, 167-178.	No	Review
808	E. Roine, R. P. Roine, P. Räsänen, I. Vuori, H. Sintonen and T. Saarto, Cost-effectiveness of interventions based on physical exercise in the treatment of various diseases: A systematic literature review, International journal of technology assessment in health care, 2009, 25, 427-454.	No	Review
809	A. R. Rowe, L. Mercer, V. Casetti, K.-V. Sendt, G. Giaroli, S. S. Shergill and D. K. Tracy, Dementia praecox redux: A systematic review of the nicotinic receptor as a target for cognitive symptoms of schizophrenia, JOURNAL OF PSYCHOPHARMACOLOGY, 2015, 29, 197-211.	No	Review
810	A. Ruddle, O. Mason and T. Wykes, A review of hearing voices groups: Evidence and mechanisms of change, Clinical psychology review, 2011, 31, 757-766.	No	Review
811	M. Sabé, R. Kohler, N. Perez, M. Sauvain-Sabé, O. Sentissi, F. Jermann, P. Prada, N. Perroud and K. Böge, Mindfulness-based interventions for patients with schizophrenia spectrum disorders: A systematic review of the literature, Schizophrenia research, 2024, 264, 191-203.	No	Review
812	E. Sacchetti, C. Turrina and P. Valsecchi, Cerebrovascular accidents in elderly people treated with antipsychotic drugs: a systematic review, Drug safety, 2010, 33, 273-288.	No	Review
813	E. Sacilotto, G. Salvato, F. Villa, F. Salvi and G. Bottini, Through the Looking Glass: A Scoping Review of Cinema and Video Therapy, Frontiers in psychology, 2021, 12, 732246.	No	Review
814	M. S. Salahudeen, S. B. Duffull and P. S. Nishtala, Impact of Anticholinergic Discontinuation on Cognitive Outcomes in Older People: A Systematic Review, Drugs & aging, 2014, 31, 185-192.	No	Review
815	B. Salavati, T. K. Rajji, R. Price, Y. Sun, A. Graff-Guerrero and Z. J. Daskalakis, Imaging-Based Neurochemistry in Schizophrenia: A Systematic Review and Implications for Dysfunctional Long-Term Potentiation, Schizophrenia bulletin, 2015, 41, 44-56.	No	Review
816	F. Salomé, P. Boyer and M. Fayol, The effects of psychoactive drugs and neuroleptics on language in normal subjects and schizophrenic patients:: a review, EUROPEAN PSYCHIATRY, 2000, 15, 461-469.	No	Review
817	S. Santhosh Kumar, R. Cantillo and D. Ye, The Relationship between Oral Health and Schizophrenia in Advanced Age-A Narrative Review in the Context of the Current Literature, Journal of clinical medicine, 2023, 12.	No	Review
818	F. Sarpourian, K. Bahaadinbeigy, S. A. F. Aghda, F. Fatehi, S. Ebrahimi and M. Fallahnezhad, Effectiveness of computer-based telerehabilitation software (RehaCom) compared to other treatments for patients with cognitive impairments: A systematic review, Digital health, 2024, 10.	No	Review
819	F. Sarpourian, K. Bahaadinbeigy, S. A. Fatemi Aghda, F. Fatehi, S. Ebrahimi and M. Fallahnezhad, Effectiveness of computer-based telerehabilitation software (RehaCom) compared to other treatments for patients with cognitive impairments: A systematic review, Digital health, 2024, 10, 20552076241290957.	No	Review
820	S. Schade and W. Paulus, D-Cycloserine in Neuropsychiatric Diseases: A Systematic Review, INTERNATIONAL JOURNAL OF NEUROPSYCHOPHARMACOLOGY, 2016, 19.	No	Review
821	G. Schoretsanitis, J. M. Kane, C. J. Ruan, E. Spina, C. Hiemke and J. de Leon, A comprehensive review of the clinical utility of and a combined analysis of the clozapine/norclozapine ratio in therapeutic drug monitoring for adult patients, Expert review of clinical pharmacology, 2019, 12, 603-621.	No	Review
822	J. Scott and M. J. Gutierrez, The current status of psychological treatments in bipolar disorders: a systematic review of relapse prevention, Bipolar disorders, 2004, 6, 498-503.	No	Review
823	O. Sedgwick, A. Hardy, K. Newbery and M. Cella, A systematic review of adherence to group interventions in psychosis: do people attend?, Psychological medicine, 2021, 51, 707-715.	No	Review
824	A. Serretti, D. De Ronchi, C. Lorenzi and D. Berardi, New antipsychotics and schizophrenia: A review on efficacy and side effects, Current medicinal chemistry, 2004, 11, 343-358.	No	Review
825	O. M. Sevi and S. T. Sütcü, Cognitive-Behavioral Group Treatment for Schizophrenia and Other Psychotic Disorders- A Systematic Review, TURK PSIKIYATRI DERGISI, 2012, 23, 206-218.	No	Review
826	S. S. Shergill, R. M. Murray and P. K. McGuire, Auditory hallucinations: a review of psychological treatments, Schizophrenia research, 1998, 32, 137-150.	No	Review
827	G. E. Shields, D. Buck, J. Elvidge, K. P. Hayhurst and L. M. Davies, Cost-Effectiveness Evaluations of Psychological Therapies for Schizophrenia and Bipolar Disorder: A Systematic Review, International journal of technology assessment in health care, 2019, 35, 317-326.	No	Review
828	G. E. Shields, E. Camacho, T. Farragher, P. Clarkson, A. Verma and L. M. Davies, Acknowledging Patient Heterogeneity in Economic Evaluations in Schizophrenia: A Systematic Review, VALUE IN HEALTH, 2022, 25, 147-156.	No	Review
829	O. Silaule, D. Casteleijn, F. Adams and N. G. Nkosi, Strategies to Alleviate the Burden Experienced by Informal Caregivers of Persons With Severe Mental Disorders in Low- and Middle-Income Countries: Scoping Review, INTERACTIVE JOURNAL OF MEDICAL RESEARCH, 2024, 13.	No	Review
830	R. Singh, K. Panganiban, E. Au, R. Ravikumar, S. Pereira, T. D. Prevot, D. J. Mueller, G. Remington, S. M. Agarwal, E. F. Verdu, P. Bercik, G. De Palma and M. K. Hahn, Human-fecal microbiota transplantation in relation to gut microbiome signatures in animal models for schizophrenia: A scoping review, Asian journal of psychiatry, 2024, 102, 104285.	No	Review
831	N. Sinn, C. Milte and P. R. Howe, Oiling the brain: a review of randomized controlled trials of omega-3 fatty acids in psychopathology across the lifespan, Nutrients, 2010, 2, 128-170.	No	Review
832	D. Sit, A. J. Rothschild and K. L. Wisner, A review of postpartum psychosis, JOURNAL OF WOMENS HEALTH, 2006, 15, 352-368.	No	Review
833	T. Skoneczny, E. Tyburski, J. Kucharska-Mazur and J. Samochowiec, Use of virtual reality in treatment of refractory auditory hallucinations in schizophrenia: a literature review, European psychiatry, 2019, 56, S515.	No	Review
834	D. R. Skvarc, O. M. Dean, L. K. Byrne, L. Gray, S. Lane, M. Lewis, B. S. Fernandes, M. Berk and A. Marriott, The effect of N-acetylcysteine (NAC) on human cognition - A systematic review, Neuroscience and biobehavioral reviews, 2017, 78, 44-56.	No	Review
835	E. L. Smart, L. Brown, J. Palmier-Claus, J. Raphael and K. Berry, A systematic review of the effects of psychosocial interventions on social functioning for middle-aged and older-aged adults with severe mental illness, International journal of geriatric psychiatry, 2020, 35, 449-462.	No	Review
836	K. A. Smith, N. Boyce, A. Chevance, V. Chiocchia, C. U. Correll, K. Donoghue, N. Ghodke, T. Kambeu, G. S. Malhi, M. Macleod, L. Milligan, J. Morgan, J. Potts, E. S. J. Robinson, S. Siafis, I. E. C. Sommer, B. Voelkl, G. Salanti, A. Cipriani and J. P. T. Higgins, Triangulating evidence from the GALENOS living systematic review on trace amine-associated receptor 1 (TAAR1) agonists in psychosis, The…	No	Review
837	L. C. Smith, A. C. Mateos, A. S. Due, J. Bergström, M. Nordentoft, L. Clemmensen and L. B. Glenth, Immersive virtual reality in the treatment of auditory hallucinations: A PRISMA scoping review, Psychiatry research, 2024, 334.	No	Review
838	M. Solmi, I. Basadonne, L. Bodini, S. Rosenbaum, F. B. Schuch, L. Smith, B. Stubbs, J. Firth, D. Vancampfort, G. Ashdown-Franks, A. F. Carvalho, J. Radua, L. Fusar-Poli, C. U. Correll and P. Fusar-Poli, Exercise as a transdiagnostic intervention for improving mental health: An umbrella review, Journal of psychiatric research, 2025, 184, 91-101.	No	Review
839	M. Solmi, A. Miola, F. Capone, S. Pallottino, M. Hojlundi, J. Firth, D. Siskind, R. I. G. Holt, O. Corbeil, S. Cortese, E. Dragioti, E. Du Rietz, R. E. Nielsen, M. Nordentoft, P. Fusar-Poli, C. A. Hartman, A. Hoye, A. Koyanagi, H. Larsson, K. Lehto, P. Lindgren, M. Manchia, K. Skonieczna-Zydecka, B. Stubbs, D. Vancampfort, E. Vieta, H. Taipale, C. U. Correll, E. Phys and P. A. N. H. meNtal Hlth T…	No	Review
840	M. Song and Y. M. Song, Randomized Controlled Trials of Digital Mental Health Interventions on Patients with Schizophrenia Spectrum Disorder: A Systematic Review, Telemedicine journal and e-health : the official journal of the American Telemedicine Association, 2023, 29, 798-812.	No	Review
841	V. Soria, A. Gonzalez-Rodriguez, E. Huerta-Ramos, J. Usall, J. Cobo, M. Bioque, J. David Barbero, C. Garcia-Rizo, M. Tost, J. Antonio Monreal, J. Labad and P. Grp, Targeting hypothalamic-pituitary-adrenal axis hormones and sex steroids for improving cognition in major mood disorders and schizophrenia: a systematic review and narrative synthesis, Psychoneuroendocrinology, 2018, 93, 8-19.	No	Review
842	I. Stefaniak, "I am what I am": a review of the assumptions of anti-self-stigma intervention, POSTEPY PSYCHIATRII I NEUROLOGII, 2021, 30, 45-51.	No	Review
843	E. Stepanova, B. Grant and R. L. Findling, Asenapine Treatment in Pediatric Patients with Bipolar I Disorder or Schizophrenia: A Review, Paediatric drugs, 2018, 20, 121-134.	No	Review
844	S. A. Strejilevich, S. Camino, P. Caravotta, M. Valerio, A. Godoy, C. Gordon and M. R. Goldfarb, Subjective response to antipsychotics in bipolar disorders: A review of a neglected area, EUROPEAN PSYCHIATRY, 2019, 62, 45-49.	No	Review
845	T. Swainston Harrison and C. M. Perry, Aripiprazole: a review of its use in schizophrenia and schizoaffective disorder, Drugs, 2004, 64, 1715-1736.	No	Review
846	F. Switzer and S. F. Harper, A narrative review of the barriers to the implementation of cognitive behavioural therapy for psychosis, PSYCHOSIS-PSYCHOLOGICAL SOCIAL AND INTEGRATIVE APPROACHES, 2019, 11, 151-161.	No	Review
847	H. Takeuchi, S. Thiyanavadivel, G. Fervaha and G. Remington, Neurocognitive Benefits of Second-Generation Antipsychotics Versus Placebo: Insufficient Evidence Based on a Systematic Review, Journal of clinical psychopharmacology, 2017, 37, 274-276.	No	Review
848	C. A. Tamminga and H. H. Holcomb, Phenotype of schizophrenia: a review and formulation, Molecular psychiatry, 2005, 10, 27-39.	No	Review
849	B. L. Tan, S. A. Lee and J. Lee, Social cognitive interventions for people with schizophrenia: A systematic review, Asian journal of psychiatry, 2018, 35, 115-131.	No	Review
850	B. L. Tan, J. Shi, S. Yang, H. Loh, D. Ng, C. Choo and A. Medalia, The use of virtual reality and augmented reality in psychosocial rehabilitation for adults with neurodevelopmental disorders: A systematic review, Frontiers in psychiatry, 2022, 13, 1055204.	No	Review
851	S. Tan and D. Liu, A review of the Chinese literature on cognitive remediation in psychosis, Asian journal of psychiatry, 2016, 22, 129-134.	No	Review
852	S. P. Tan and D. T. Liu, review of the Chinese literature on cognitive remediation in psychosis, Asian journal of psychiatry, 2016, 22, 129-134.	No	Review
853	R. Tandon, Improvement without impairment: a review of clinical data for quetiapine in the treatment of schizophrenia, Journal of clinical psychopharmacology, 2003, 23, S15-20.	No	Review
854	B. Q. Tang, L. Yao, J. R. Strawn, W. J. Zhang and S. Lui, Neurostructural, Neurofunctional, and Clinical Features of Chronic, Untreated Schizophrenia: A Narrative Review, Schizophrenia bulletin, 2024, 51, 366-378.	No	Review
855	X. Tao, X. X. Zhu, Y. Liu, L. Wang, D. Wang, L. Sun, C. J. Li, B. Lian, Y. S. Wang and F. Chen, Gas therapy strategies for depression and schizophrenia: A review, Medicine, 2023, 102.	No	Review
856	C. D. J. Taylor, P. Bee and G. Haddock, Does schema therapy change schemas and symptoms? A systematic review across mental health disorders, PSYCHOLOGY AND PSYCHOTHERAPY-THEORY RESEARCH AND PRACTICE, 2017, 90, 456-479.	No	Review
857	T. L. Taylor, H. Killaspy, C. Wright, P. Turton, S. White, T. W. Kallert, M. Schuster, J. A. Cervilla, P. Brangier, J. Raboch, L. Kalisová, G. Onchev, H. Dimitrov, R. Mezzina, K. Wolf, D. Wiersma, E. Visser, A. Kiejna, P. Piotrowski, D. Ploumpidis, F. Gonidakis, J. Caldas-de-Almeida, G. Cardoso and M. B. King, A systematic review of the international published literature relating to quality of in…	No	Review
858	O. V. Tcheremissine, M. A. Castro and D. R. Gardner, Targeting cognitive deficits in schizophrenia: a review of the development of a new class of medicines from the perspective of community mental health researchers, Expert opinion on investigational drugs, 2012, 21, 7-14.	No	Review
859	H. M. Teixeira, Phytocanabinoids and synthetic cannabinoids: from recreational consumption to potential therapeutic use - a review, FRONTIERS IN TOXICOLOGY, 2025, 6.	No	Review
860	H. Thai, C. Audet É, R. Koestner, M. Lepage and G. A. O'Driscoll, The role of motivation in clinical presentation, treatment engagement and response in schizophrenia-spectrum disorders: A systematic review, Clinical psychology review, 2024, 113, 102471.	No	Review
861	M. E. Thase, D. Kingdon and D. Turkington, The promise of cognitive behavior therapy for treatment of severe mental disorders: a review of recent developments, World psychiatry : official journal of the World Psychiatric Association (WPA), 2014, 13, 244-250.	No	Review
862	E. Thibaudeau, D. Raucher-Chéné, L. Lecardeur, C. Cellard, M. Lepage and T. Lecomte, [Psychosocial Interventions for People with a First-Episode Psychosis: A Narrative and Critical Review], Sante mentale au Quebec, 2021, 46, 217-247.	No	Review
863	J. Thongsalab, J. Yunibhand and P. Uthis, Recovery-oriented nursing service for people with schizophrenia in the community: An integrative review, BELITUNG NURSING JOURNAL, 2023, 9, 198-208.	No	Review
864	P. A. Tiffin and P. Welsh, Practitioner Review: Schizophrenia spectrum disorders and the at-risk mental state for psychosis in children and adolescents - evidence-based management approaches, JOURNAL OF CHILD PSYCHOLOGY AND PSYCHIATRY, 2013, 54, 1155-1175.	No	Review
865	H. W. H. Tsang, A. Y. Leung, R. C. K. Chung, M. Bell and W. M. Cheung, Review on vocational predictors: a systematic review of predictors of vocational outcomes among individuals with schizophrenia: an update since 1998, AUSTRALIAN AND NEW ZEALAND JOURNAL OF PSYCHIATRY, 2010, 44, 495-504.	No	Review
866	D. Tsapekos, B. Seccomandi, T. Mantingh, M. Cella, T. Wykes and A. H. Young, Cognitive enhancement interventions for people with bipolar disorder: A systematic review of methodological quality, treatment approaches, and outcomes, Bipolar disorders, 2020, 22, 216-230.	No	Review
867	S. T. Tseng and A. Georgiades, A phenomenological comparison of auditory hallucinations between borderline personality disorder and schizophrenia: A systematic review, Clinical psychology & psychotherapy, 2024, 31, e2958.	No	Review
868	P. R. Turner and D. R. Hodge, Spiritually Informed Interventions and Psychotic Disorders: A Systematic Review of Randomized Controlled Trials, Research on social work practice, 2020, 30, 895-906.	No	Review
869	E. W. Twamley, D. V. Jeste and A. S. Bellack, A review of cognitive training in schizophrenia, Schizophrenia bulletin, 2003, 29, 359-382.	No	Review
870	H. Uchida, S. Kirino, H. Takeuchi, M. Mimura and T. Suzuki, Representativeness of Patients With Schizophrenia Participating in Clinical Pet Studies: A Systematic Review, Neuropsychopharmacology : official publication of the American College of Neuropsychopharmacology, 2016, 41, S252-S252.	No	Review
871	H. Uchida, T. Suzuki and G. Yagi, Dopamine and resilience in schizophrenia: a review and clinical implications, EUROPEAN NEUROPSYCHOPHARMACOLOGY, 2017, 27, S544-S545.	No	Review
872	S. R. Vaccarino and A. L. Vaccarino, Cognitive Effects of Electroconvulsive Therapy in Schizophrenia: A Systematic Review, JOURNAL OF CLINICAL PSYCHIATRY, 2024, 85.	No	Review
873	K. Vales and K. Holubova, Minireview: Animal model of schizophrenia from the perspective of behavioral pharmacology: Effect of treatment on cognitive functions, Neuroscience letters, 2021, 761.	No	Review
874	M. van Bennekom, H. J. Gijsman and F. G. Zitman, Antipsychotic polypharmacy in psychotic disorders: a critical review of neurobiology, efficacy, tolerability and cost effectiveness, JOURNAL OF PSYCHOPHARMACOLOGY, 2013, 27, 327-336.	No	Review
875	M. van den Noort, S. Yeo, S. Lim, S. H. Lee, H. Staudte and P. Bosch, Acupuncture as Add-On Treatment of the Positive, Negative, and Cognitive Symptoms of Patients with Schizophrenia: A Systematic Review, Medicines (Basel, Switzerland), 2018, 5.	No	Review
876	F. T. Varghese and B. S. Singh, Electroconvulsive therapy in 1985--a review, The Medical journal of Australia, 1985, 143, 192-196.	No	Review
877	D. Vasile, O. Vasiliu, R. E. Manolache, I. A. Alexandru, I. E. Ghenoiu, R. A. Lecu, M. Gionea, F. Gainaru, R. G. Vlaicu, I. Amanolesei and et al., Cariprazine for bipolar depression-A literature review, Bipolar disorders, 2021, 23, 89.	No	Review
878	O. Vasiliu, D. Vasile and V. A. Voicu, Efficacy and tolerability of antibiotic augmentation in schizophrenia spectrum disorders - A systematic literature review, ROMANIAN JOURNAL OF MILITARY MEDICINE, 2020, 123, 3-20.	No	Review
879	E. Vass, Z. Fekete, V. Simon and L. Simon, Interventions for the treatment of theory of mind deficits in schizophrenia: Systematic literature review, Psychiatry research, 2018, 267, 37-47.	No	Review
880	H. S. Ved and G. M. Doshi, A Review on Emerging Drug Targets in Treatment of Schizophrenia, Current drug targets, 2020, 21, 1593-1605.	No	Review
881	S. R. T. Veerman, P. F. J. Schulte and L. de Haan, Treatment for Negative Symptoms in Schizophrenia: A Comprehensive Review, Drugs, 2017, 77, 1423-1459.	No	Review
882	A. Ventriglio, A. Bellomo, F. Ricci, G. Magnifico, A. Rinaldi, L. Borraccino, C. Piccininni, F. Cuoco, G. Gianfelice, M. Fornaro, S. Delle Monache and D. De Berardis, New Pharmacological Targets for the Treatment of Schizophrenia: A Lit-erature Review, CURRENT TOPICS IN MEDICINAL CHEMISTRY, 2021, 21, 1500-1516.	No	Review
883	A. Ventriglio, A. Bellomo, F. Ricci, G. Magnifico, A. Rinaldi, L. Borraccino, C. Piccininni, F. Cuoco, G. Gianfelice, M. Fornaro, S. Delle Monache and D. De Berardis, New Pharmacological Targets for the Treatment of Schizophrenia: A Lit-erature Review, CURRENT TOPICS IN MEDICINAL CHEMISTRY, 2021, 21, 1500-1516.	No	Review
884	J. K. E. Veraart, S. Y. Smith-Apeldoorn, I. M. Bakker, B. A. E. Visser, J. Kamphuis, R. A. Schoevers and D. J. Touw, Pharmacodynamic Interactions Between Ketamine and Psychiatric Medications Used in the Treatment of Depression: A Systematic Review, The international journal of neuropsychopharmacology, 2021, 24, 808-831.	No	Review
885	M. Versiani, E. Cheniaux and J. Landeira-Fernandez, Efficacy and Safety of Electroconvulsive Therapy in the Treatment of Bipolar Disorder <i>A Systematic Review</i>, JOURNAL OF ECT, 2011, 27, 153-164.	No	Review
886	S. Wakefield, S. Roebuck and P. Boyden, The evidence base of Acceptance and Commitment Therapy (ACT) in psychosis: A systematic review, JOURNAL OF CONTEXTUAL BEHAVIORAL SCIENCE, 2018, 10, 1-13.	No	Review
887	H. B. Ward, S. T. Szabo and G. Rakesh, Maintenance ECT in schizophrenia: A systematic review, Psychiatry research, 2018, 264, 131-142.	No	Review
888	M. Weiser, D. Javitt, U. Heresco-Levy, Y. Abramovitch, A. Teitlebaum, A. Doron and M. Davidson, Negative symptoms and cognitive impairment in schizophrenia: A review of the literature, and report of a clinical trial comparing D-serine vs. placebo, INTERNATIONAL JOURNAL OF NEUROPSYCHOPHARMACOLOGY, 2008, 11, 65-65.	No	Review
889	U. Werneke, D. Taylor, T. A. Sanders and S. Wessely, Behavioural management of antipsychotic-induced weight gain: a review, Acta psychiatrica Scandinavica, 2003, 108, 252-259.	No	Review
890	A. Wiebe, K. Kannen, B. Selaskowski, A. Mehren, A. K. Thöne, L. Pramme, N. Blumenthal, M. T. Li, L. Asché, S. Jonas, S. Jonas, K. Bey, M. Schulze, M. Steffens, M. C. Pensel, M. Guth, F. Rohlfsen, M. Ekhlas, H. Lügering, H. Fileccia, J. Pakos, S. Lux, A. Philipsen and N. Braun, Virtual reality in the diagnostic and therapy for mental disorders: A systematic review, Clinical psychology review, 2022…	No	Review
891	L. Wieczorek and K. Dabrowska, literatury Therapeutic approaches for pathological gamblers with psychiatric comorbidities-a literature review, PSYCHIATRIA I PSYCHOLOGIA KLINICZNA-JOURNAL OF PSYCHIATRY AND CLINICAL PSYCHOLOGY, 2022, 22, 239-247.	No	Review
892	T. Wieczorek, A. Kobyłko, F. Stramecki, K. Fila-Witecka, J. Beszłej, M. Jakubczyk, P. Piotrowski, A. Senczyszyn, D. Siwicki, D. Szcześniak and J. Rymaszewska, Transcranial magnetic stimulation (TMS) in treatment of psychiatric disorders - review of current studies, Psychiatria polska, 2021, 55, 565-583.	No	Review
893	R. J. Willborn, C. P. Hall and M. A. Fuller, Recycling N-acetylcysteine: A review of evidence for adjunctive therapy in schizophrenia, The mental health clinician, 2019, 9, 116-123.	No	Review
894	N. Wilson and J. L. Cadet, Comorbid Mood, Psychosis, and Marijuana Abuse Disorders: A Theoretical Review, JOURNAL OF ADDICTIVE DISEASES, 2009, 28, 309-319.	No	Review
895	L. C. Wittkampf, J. Arends, L. Timmerman and M. Lancel, A review of modafinil and armodafinil as add-on therapy in antipsychotic-treated patients with schizophrenia, Therapeutic advances in psychopharmacology, 2012, 2, 115-125.	No	Review
896	J. P. S. Wong, K. T. Ting and A. W. S. Wong, Group cognitive behavioural therapy for psychosis in the Asian context: a review of the recent studies, INTERNATIONAL REVIEW OF PSYCHIATRY, 2019, 31, 460-470.	No	Review
897	F. Xu and H. Zhang, The application of cognitive behavioral therapy in patients with schizophrenia: A review, Medicine, 2023, 102.	No	Review
898	F. F. Xu and H. Zhang, The application of cognitive behavioral therapy in patients with schizophrenia: A review, Medicine, 2023, 102.	No	Review
899	L. H. Yang, B. Ruiz, A. D. Mandavia, M. M. Grivel, L. Y. Wong, M. R. Phillips, M. S. Keshavan, H. Li, J. A. Lieberman, E. Susser, L. J. Seidman and W. S. Stone, Advancing study of cognitive impairments for antipsychotic-na?ve psychosis comparing high -income versus low- and middle -income countries with a focus on urban China: Systematic review of cognition and study methodology, Schizophrenia re…	No	Review
900	P. Yang, R. Tao, C. S. He, S. Liu, Y. Wang and X. C. Zhang, The Risk Factors of the Alcohol Use Disorders-Through Review of Its Comorbidities, Frontiers in neuroscience, 2018, 12.	No	Review
901	P. T. Yanos, A. Lucksted, A. L. Drapalski, D. Roe and P. Lysaker, Interventions Targeting Mental Health Self-Stigma: A Review and Comparison, Psychiatric rehabilitation journal, 2015, 38, 171-178.	No	Review
902	E. Yıldız, The effects of acceptance and commitment therapy in psychosis treatment: A systematic review of randomized controlled trials, Perspectives in psychiatric care, 2020, 56, 149-167.	No	Review
903	L. B. Zahodne and H. H. Fernandez, Pathophysiology and treatment of psychosis in Parkinson's disease: a review, Drugs & aging, 2008, 25, 665-682.	No	Review
904	L. B. Zahodne and H. H. Fernandez, Pathophysiology and treatment of psychosis in Parkinson's disease - A review, Drugs & aging, 2008, 25, 665-682.	No	Review
905	J. K. Zaki, J. Tomasik and S. Bahn, IUPHAR review: Drug repurposing in Schizophrenia - An updated review of clinical trials, Pharmacological research, 2025, 213, 107633.	No	Review
906	N. Zdanowicz, L. Mees, D. Jacques, D. Tordeurs and C. Reynaert, ASSESSMENT AND TREATMENT OF THE RISK OF PSYCHOSIS IN ADOLESCENTS - A REVIEW, Psychiatria Danubina, 2014, 26, 115-121.	No	Review
907	X. L. Zhang, S. Lewis, J. Firth, X. Chen and S. Bucci, Digital mental health in China: a systematic review, Psychological medicine, 2021, 51, 2552-2570.	No	Review
908	Y. Zhang, S. K. Kuhn, L. Jobson and S. Haque, A review of autobiographical memory studies on patients with schizophrenia spectrum disorders, BMC psychiatry, 2019, 19, 361.	No	Review
909	W. Zheng, W. Li, H. Qi, L. Xiao, K. Sim, G. S. Ungvari, X. B. Lu, X. Huang, Y. P. Ning and Y. T. Xiang, Adjunctive folate for major mental disorders: A systematic review, Journal of affective disorders, 2020, 267, 123-130.	No	Review
910	P. Zis and D. D. Mitsikostas, Nocebo Responses in Brain Diseases: A Systematic Review of the Current Literature, International review of neurobiology, 2018, 139, 443-462.	No	Review
911	E. Zoupa, O. Bogiatzidou, V. Siokas, I. Liampas, G. Tzeferakos, V. Mavreas, S. Stylianidis and E. Dardiotis, Cognitive Rehabilitation in Schizophrenia-Associated Cognitive Impairment: A Review, NEUROLOGY INTERNATIONAL, 2023, 15, 12-23.	No	Review
912	D. M. Barch, C. S. Carter and C. E. Comm, Measurement issues in the use of cognitive neuroscience tasks in drug development for impaired cognition in schizophrenia: A report of the second consensus building conference of the CNTRICS initiative, Schizophrenia bulletin, 2008, 34, 613-618.	No	Conference
913	U. Bruns, U. Franzen, W. P. Hornung, S. Klingberg and C. Wiesemann, Effects of an ambulant group therapy program on psychosocial adaptation of chronic schizophrenic outpatients conference abstracts, Schizophrenia research (abstracts of vith european workshop on schizophrenia. Badgastein, austria. 26-31 january 1994.), 1992, 2.	No	Conference
914	M. F. Green, K. H. Nuechterlein, J. M. Gold, D. M. Barch, J. Cohen, S. Essock, W. S. Fenton, F. Frese, T. E. Goldberg, R. K. Heaton, R. S. E. Keefe, R. S. Kern, H. Kraemer, E. Stover, D. R. Weinberger, S. Zalcman and S. R. Marder, Approaching a consensus cognitive battery for clinical trials in schizophrenia: the NIMH-MATRICS conference to select cognitive domains and test criteria, Biological ps…	No	Conference
915	M. Katsushima, H. Nakamura, H. Hanaoka, Y. Shiko, H. Komatsu and E. Shimizu, Randomised controlled trial on the effect of video-conference cognitive behavioural therapy for patients with schizophrenia: a study protocol, BMJ open, 2023, 13, e069734.	No	Conference
916	M. Katsushima, H. Nakamura, Y. Shiko, H. Hanaoka and E. Shimizu, Effectiveness of a Videoconference-Based Cognitive Behavioral Therapy Program for Patients with Schizophrenia: Pilot Randomized Controlled Trial, JMIR formative research, 2025, 9, e59540.	No	Conference
917	R. S. Keefe, S. Vinogradov, A. Medalia, S. M. Silverstein, M. D. Bell, D. Dickinson, J. Ventura, S. R. Marder and T. S. Stroup, Report from the working group conference on multisite trial design for cognitive remediation in schizophrenia, Schizophrenia bulletin, 2011, 37, 1057-1065.	No	Conference
918	S. W. Lewis, N. Tarrier, G. Haddock, R. Bentall, P. Kinderman and D. Kingdon, A MULTICENTRE, RANDOMIZED CONTROLLED TRIAL OF COGNITIVE-BEHAVIOUR THERAPY IN FIRST-AND SECOND-EPISODE SCHIZOPHRENIA: THE SoCRATES TRIAL CONFERENCE ABSTRACT, Schizophrenia research (abstracts of the viith international congress on schizphrenia research, santa fe new mexico USA. 17-21 april 1999.), 1999, 1‐3.	No	Conference
919	K. H. Nuechterlein, T. W. Robbins and H. Einat, Distinguishing separable domains of cognition in human and animal studies: What separations are optimal for targeting interventions? A summary of recommendations from breakout group 2 at the Measurement and Treatment Research to Improve Cognition in Schizophrenia New Approaches Conference, Schizophrenia bulletin, 2005, 31, 870-874.	No	Conference
920	T. Sensky, R. Siddle, M. O'Carroll, J. Scott, D. Turkington, D. Kingdon, R. Dudley, M. McPhillips, C. Johns, J. L. Scott and et al., A randomized controlled trial of cognitive behaviour therapy in the management of treatment-resistant schizophrenia. Conference presentation, Schizophrenia research (9th biennial winter workshop on schizophrenia. Febuary 7-13, 1998. Davos, switzerland.), 1998, 1, 2.	No	Conference
921	Umin, Effectiveness of video-conference based Cognitive Behavioral Therapy for schizophrenia : pilot Randomized Controlled Trial, https://trialsearch.who.int/Trial2.aspx?TrialID=JPRN-UMIN000043396, 2021.	No	Conference
922	T. Wykes, C. Reeder, J. Corner, C. Williams and B. Everitt, The effects of neurocognitive remediation on executive processing in patients with schizophrenia conference abstract, Schizophrenia research (abstracts of the viith international congress on schizophrenia research, santa fe new mexico USA. 17-21 april 1999.), 1999, 1‐3.	No	Conference
923	S. Arai, K. Takuma, H. Mizoguchi, T. Nagai, H. Kamei and K. Yamada, Effects of GABA receptor agonists on cognitive impairment in animal models of schizophrenia, Journal of pharmacological sciences, 2008, 106, 231P-231P.	No	Animal experiment
924	E. Basurto, O. Gonzalez Flores and K. Leroy Hoffman, Glycinamide prevents MK-801-induced hyperactivity and deficits in object recognition memory in an animal model of positive and cognitive symptoms of schizophrenia, Schizophrenia research, 2015, 166, 349-350.	No	Animal experiment
925	M. Bialon and A. Wasik, Advantages and Limitations of Animal Schizophrenia Models, International journal of molecular sciences, 2022, 23.	No	Animal experiment
926	S. Bickel and D. C. Javitt, Neurophysiological and neurochemical animal models of schizophrenia: Focus on glutamate, Behavioural brain research, 2009, 204, 352-362.	No	Animal experiment
927	R. K. Blackman, A. W. MacDonald, III and M. V. Chafee, Effects of Ketamine on Context-Processing Performance in Monkeys: A New Animal Model of Cognitive Deficits in Schizophrenia, Neuropsychopharmacology : official publication of the American College of Neuropsychopharmacology, 2013, 38, 2090-2100.	No	Animal experiment
928	B. V. Broberg, B. Y. Glenthoj, R. Dias, D. B. Larsen and C. K. Olsen, Reversal of cognitive deficits by an ampakine (CX516) and sertindole in two animal models of schizophrenia-sub-chronic and early postnatal PCP treatment in attentional set-shifting, Psychopharmacology, 2009, 206, 631-640.	No	Animal experiment
929	C. R. Chen, C. F. Hung, Y. W. Lee, W. T. Tseng, M. L. Chen and T. T. Chen, Functional Outcomes in a Randomized Controlled Trial of Animal-Assisted Therapy on Middle-Aged and Older Adults with Schizophrenia, International journal of environmental research and public health, 2022, 19.	No	Animal experiment
930	P. Cieslik, L. Kalinowski and J. M. Wieronska, Procognitive activity of nitric oxide inhibitors and donors in animal models, NITRIC OXIDE-BIOLOGY AND CHEMISTRY, 2022, 119, 29-40.	No	Animal experiment
931	T. Damgaard, N. Plath, J. C. Neill and S. L. Hansen, Extrasynaptic GABA<sub>A</sub> receptor activation reverses recognition memory deficits in an animal model of schizophrenia, Psychopharmacology, 2011, 214, 403-413.	No	Animal experiment
932	G. S. Dawe, E. H. J. Hwang and C. H. Tan, Pathophysiology and Animal Models of Schizophrenia, ANNALS ACADEMY OF MEDICINE SINGAPORE, 2009, 38, 425-430.	No	Animal experiment
933	B. Ellenbrock and J. U. Youn, The dopamine D1 receptor mutant rat as all animal model for cognitive disturbances, INTERNATIONAL JOURNAL OF NEUROPSYCHOPHARMACOLOGY, 2008, 11, 80-81.	No	Animal experiment
934	D. Feifel, Brattleboro rat: A novel genetic animal model of schizophrenia-relevant sensorimotor gating and cognitive deficits, Biological psychiatry, 2007, 61, 109S-109S.	No	Animal experiment
935	M. Geyer and J. Ong, Evaluating sensorimotor Gating measures in animals as predictors of pro-cognitive effects in humans, Neuropsychopharmacology : official publication of the American College of Neuropsychopharmacology, 2005, 30, S57-S57.	No	Animal experiment
936	M. A. Geyer, B. Olivier, M. Joels and R. S. Kahn, From antipsychotic to anti-schizophrenia drugs: role of animal models, Trends in pharmacological sciences, 2012, 33, 515-521.	No	Animal experiment
937	G. Gilmour, A. Arguello, A. Bari, V. J. Brown, C. Carter, S. B. Floresco, D. J. Jentsch, D. S. Tait, J. W. Young and T. W. Robbins, Measuring the construct of executive control in schizophrenia: Defining and validating translational animal paradigms for discovery research, Neuroscience and biobehavioral reviews, 2013, 37, 2125-2140.	No	Animal experiment
938	T. A. Hauser, A. Kucinski, K. G. Jordan, G. J. Gatto, S. R. Wersinger, R. A. Hesse, E. K. Stachowiak, M. K. Stachowiak, R. L. Papke, P. M. Lippiello and M. Bencherif, TC-5619: An alpha7 neuronal nicotinic receptor-selective agonist that demonstrates efficacy in animal models of the positive and negative symptoms and cognitive dysfunction of schizophrenia, Biochemical pharmacology, 2009, 78, 803-8…	No	Animal experiment
939	J. He, J. Kong, Q. R. Tan and X. M. Li, Neuroprotective effect of atypical antipsychotics in cognitive and non-cognitive behavioral impairment in animal models, Cell adhesion & migration, 2009, 3, 129-137.	No	Animal experiment
940	J. He, J. Kong, Q.-R. Tan and X.-M. Li, Neuroprotective effect of atypical antipsychotics in cognitive and non-cognitive behavioral impairment in animal models, Cell adhesion & migration, 2009, 3, 129-137.	No	Animal experiment
941	K. Holubova, M. Chvojkova, B. H. Krausova, V. Vyklicky, E. Kudova, H. Chodounska, L. Vyklicky and K. Vales, Pitfalls of NMDA Receptor Modulation by Neuroactive Steroids. The Effect of Positive and Negative Modulation of NMDA Receptors in an Animal Model of Schizophrenia, Biomolecules, 2021, 11.	No	Animal experiment
942	K. Ikeda, Trends in the development of new animal models toward novel drug discovery for schizophrenia, Journal of pharmacological sciences, 2011, 115, 41P-41P.	No	Animal experiment
943	K. Ikeda, Innovation of animal models for cognitive impairment in schizophrenia (CIS), Journal of pharmacological sciences, 2012, 118, 22P-22P.	No	Animal experiment
944	T. Iwamoto and Y. Ouchi, Emerging evidence of insulin-like growth factor 2 as a memory enhancer: a unique animal model of cognitive dysfunction with impaired adult neurogenesis, Reviews in the neurosciences, 2014, 25, 559-574.	No	Animal experiment
945	D. V. Jeste, J. B. Lohr, J. H. Eastham, E. Rockwell and M. P. Caligiuri, Adverse neurobiological effects of long-term use of neuroleptics: human and animal studies, Journal of psychiatric research, 1998, 32, 201-214.	No	Animal experiment
946	G. Jevtic, T. Stojkovic, T. Nikolic, M. Velimirovic and N. Petronijevic, Alterations of oligodendroglial cells in the rat brain in phencyclidine animal model of schizophrenia: effects of antipsychotic treatment, EUROPEAN NEUROPSYCHOPHARMACOLOGY, 2015, 25, S207-S208.	No	Animal experiment
947	C. A. Jones, D. J. G. Watson and K. C. F. Fone, Animal models of schizophrenia, British journal of pharmacology, 2011, 164, 1162-1194.	No	Animal experiment
948	B. P. Jorgensen, L. Krych, T. B. Pedersen, N. Plath, J. P. Redrobe, A. K. Hansen, D. S. Nielsen, C. S. Pedersen, C. Larsen and D. B. Sorensen, Investigating the long-term effect of subchronic phencyclidine-treatment on novel object recognition and the association between the gut microbiota and behavior in the animal model of schizophrenia, Physiology & behavior, 2015, 141, 32-39.	No	Animal experiment
949	H.-Y. Kao and A. Fenton, Associated Neural Discoordination and Impaired Cognitive Control in a Schizophrenia-Related Phencyclidine Animal Model, Biological psychiatry, 2009, 65, 44S-44S.	No	Animal experiment
950	D. S. Klamer, E. N. Palsson, C. E. Wass, K. W. Fejgin, N. J. Finnerty, J. P. Lowry, J. A. Engel and L. I. Svensson, Animal models for the assessment of cognitive dysfunctions in schizophrenia:: focus on the nitric oxide pathway, EUROPEAN NEUROPSYCHOPHARMACOLOGY, 2007, 17, S188-S189.	No	Animal experiment
951	F. Koukouli and U. Maskos, Nicotine Reverses Hypofrontality in Animal Models of Addiction and Schizophrenia Through a Hierarchical Inhibitory Circuit, Neuropsychopharmacology : official publication of the American College of Neuropsychopharmacology, 2017, 42, S322-S322.	No	Animal experiment
952	R. Kozak, V. Martinez, D. Young, H. Brown, J. P. Bruno and M. Sarter, Toward a neuro-cognitive animal model of the cognitive symptoms of schizophrenia: Disruption of cortical cholinergic neurotransmission following repeated amphetamine exposure in attentional task-performing, but not non-performing, rats, Neuropsychopharmacology : official publication of the American College of Neuropsychopharmac…	No	Animal experiment
953	M. T. Lee, A. Mouri, H. Kubota, H.-J. Lee, M.-H. Chang, C.-Y. Wu, D. E. Knutson, M. Mihovilovic, J. Cook, W. Sieghart, T. Nabeshima and L.-C. Chiou, Targeting a6GABA<sub>A</sub> receptors as a novel therapy for schizophrenia: A proof-of-concept preclinical study using various animal models, BIOMEDICINE & PHARMACOTHERAPY, 2022, 150.	No	Animal experiment
954	M. Leger, B. Grayson, S. Marsh, G. Alvaro, C. Large, M. Harte and J. Neill, Kv3 channel modulation alleviates cognitive dysfunction and negative symptoms in an animal model of schizophrenia, EUROPEAN NEUROPSYCHOPHARMACOLOGY, 2014, 24, S515-S516.	No	Animal experiment
955	M. Leger, B. Grayson, S. Marsh, M. Harte, J. Neill and C. Large, A novel KV3 ion channel modulator restores cognitive function in an animal model of cognitive impairment in schizophrenia, EUROPEAN NEUROPSYCHOPHARMACOLOGY, 2014, 24, S49-S50.	No	Animal experiment
956	M. Levite, GLUTAMATE RECEPTOR ANTIBODIES IN NEUROLOGICAL DISEASES: Anti-AMPA-GluR3 antibodies, Anti-NMDA-NR1 antibodies, Anti-NMDA-NR2A/B antibodies, Anti-mGluR1 antibodies or Anti-mGluR5 antibodies are present in subpopulations of patients with either: Epilepsy, Encephalitis, Cerebellar Ataxia, Systemic Lupus Erythematosus (SLE) and Neuropsychiatric SLE, Sjogren's syndrome, Schizophrenia, Mania …	No	Animal experiment
957	J. A. Malik, Z. Yaseen, L. Thotapalli, S. Ahmed, M. F. Shaikh and S. Anwar, Understanding translational research in schizophrenia: A novel insight into animal models, Molecular biology reports, 2023, 50, 3767-3785.	No	Animal experiment
958	V. Martinez and M. Sarter, Detection of the moderately beneficial cognitive effects of low-dose treatment with haloperidol or clozapine in an animal model of the attentional impairments of schizophrenia, Neuropsychopharmacology : official publication of the American College of Neuropsychopharmacology, 2008, 33, 2635-2647.	No	Animal experiment
959	S. L. McLean, N. F. Idris, M. L. Woolley and J. C. Neill, D<sub>1</sub>-like receptor activation improves PCP-induced cognitive deficits in animal models: Implications for mechanisms of improved cognitive function in schizophrenia, EUROPEAN NEUROPSYCHOPHARMACOLOGY, 2009, 19, 440-450.	No	Animal experiment
960	H. Meltzer and H. Y. Meltzer, Serotonergic-glutamateric-dopaminergic interactions : The basis for the cognitive enhancing effects of atypical antipsychotic drugs in schizoprenia and NMDA receptor antagonist animal models, INTERNATIONAL JOURNAL OF NEUROPSYCHOPHARMACOLOGY, 2012, 15, 27-27.	No	Animal experiment
961	H. Meltzer, Y. Oyamada, L. Rajagopal and J. Li, Cognitive impairment and response to antipsychotic drug treatment as intermediate phenotypes in schizophrenia: Integrating animal model, genetic and clinical trial approaches, INTERNATIONAL JOURNAL OF NEUROPSYCHOPHARMACOLOGY, 2014, 17, 12-12.	No	Animal experiment
962	Y. Miyamoto and A. Nitta, Behavioral Phenotypes for Negative Symptoms in Animal Models of Schizophrenia, Journal of pharmacological sciences, 2014, 126, 310-320.	No	Animal experiment
963	H. Moore, M. A. Geyer, C. S. Carter and D. M. Barch, Harnessing cognitive neuroscience to develop new treatments for improving cognition in schizophrenia: CNTRICS selected cognitive paradigms for animal models, Neuroscience and biobehavioral reviews, 2013, 37, 2087-2091.	No	Animal experiment
964	C. Muguruza, N. Cordero, J. J. Meana and J. E. Ortega, A novel double-hit animal model of schizophrenia: behavioural assessment in male and female mice, EUROPEAN NEUROPSYCHOPHARMACOLOGY, 2020, 40, S53-S54.	No	Animal experiment
965	Nct, Animal-Assisted Therapy in Patients With Schizophrenia, https://clinicaltrials.gov/show/NCT04476836, 2020.	No	Animal experiment
966	J. Neill, D. Cadinu, M. Harte, B. Grayson, J. Gigg, C. Dourish, G. Alvaro and C. Large, AUT00206, a Novel and Selective Kv3 Channel Modulator for the Treatment of Schizophrenia Restores Cognitive Function in an Animal Model in 2 Tasks in the Presence of Antipsychotic Drugs, Neuropsychopharmacology : official publication of the American College of Neuropsychopharmacology, 2016, 41, S398-S399.	No	Animal experiment
967	J. Neill, A. Gonzalez, L. Heaney, M. Burgess, T. Aarons, G. Podda, B. Grayson, S. Munni, M. Harte and T. Metcalf, Aerobic Exercise Induces a Robust and Sustained Restoration of Cognitive Function in the Sub-Chronic Phencyclidine Animal Model for Cognitive Impairment in Schizophrenia, Neuropsychopharmacology : official publication of the American College of Neuropsychopharmacology, 2018, 43, S488-…	No	Animal experiment
968	J. Neill, B. Grayson, S. Marsh, M. K. Harte and C. Large, A novel Kv3 ion channel modulator restores cognitive function in an animal model of cognitive impairment in schizophrenia, EUROPEAN NEUROPSYCHOPHARMACOLOGY, 2013, 23, S490-S490.	No	Animal experiment
969	J. C. Neill, N. F. Idris, B. Grayson and J. Arnt, Lu AE58054, a selective 5-HT6 antagonist improves cognitive dysfunction of relevance to schizophrenia in an animal model, INTERNATIONAL JOURNAL OF NEUROPSYCHOPHARMACOLOGY, 2010, 13, 86-87.	No	Animal experiment
970	A. Nikiforuk, The procognitive effects of 5-HT6 receptor ligands in animal models of schizophrenia, Reviews in the neurosciences, 2014, 25, 367-382.	No	Animal experiment
971	A. Nikiforuk, Assessment of cognitive functions in animal models of schizophrenia, PHARMACOLOGICAL REPORTS, 2018, 70, 639-649.	No	Animal experiment
972	Y. Noda and T. Nabeshima, Mechanisms of cognitive deficits in schizophrenic animal models and efficacy of antipsychotics, Journal of pharmacological sciences, 2007, 103, 24P-24P.	No	Animal experiment
973	R. A. O'Donnell, C. M. Regan and K. J. Murphy, Retinoic acid is promnesic in normal animals and reverses cognitive and sensorimotor deficits seen with isolation rearing, INTERNATIONAL JOURNAL OF NEUROPSYCHOPHARMACOLOGY, 2006, 9, S220-S221.	No	Animal experiment
974	R. T. Olszewski, K. J. Janczura, S. R. Ball, J. C. Madore, K. M. Lavin, J. C. Lee, M. J. Lee, E. K. Der, T. J. Hark, P. R. Farago, C. P. Profaci, T. Bzdega and J. H. Neale, NAAG peptidase inhibitors block cognitive deficit induced by MK-801 and motor activation induced by d-amphetamine in animal models of schizophrenia, Translational psychiatry, 2012, 2, e145.	No	Animal experiment
975	R. T. Olszewski, K. J. Janczura, S. R. Ball, J. C. Madore, K. M. Lavin, J. C. M. Lee, M. J. Lee, E. K. Der, T. J. Hark, P. R. Farago, C. P. Profaci, T. Bzdega and J. H. Neale, NAAG peptidase inhibitors block cognitive deficit induced by MK-801 and motor activation induced by <i>d</i>-amphetamine in animal models of schizophrenia, Translational psychiatry, 2012, 2.	No	Animal experiment
976	A. Pehrson, Y. Li, C. Sanchez and M. Gulinello, Vortioxetine Improves Mood and Cognitive Function in Animal Models of Psychiatric Disease: Relevance of 5-HT3 Receptor-Mediated Regulation of GABA and Glutamate Neurotransmission, Biological psychiatry, 2021, 89, S26-S26.	No	Animal experiment
977	D. Peleg-Raibstein, J. Feldon and U. Meyer, Behavioral animal models of antipsychotic drug actions, Handbook of experimental pharmacology, 2012, DOI: 10.1007/978-3-642-25761-2_14, 361-406.	No	Animal experiment
978	S. Percelay, T. Freret, N. Turnbull, V. Bouet and M. Boulouard, Combination of MAP6 deficit, maternal separation and MK801 in female mice: A 3-hit animal model of neurodevelopmental disorder with cognitive deficits, Behavioural brain research, 2021, 413.	No	Animal experiment
979	P. Ratajczak, K. Kus, M. Skurzynska and E. Nowakowska, The influence of aripiprazole and venlafaxine on the antidepressant-like effect observed in prenatally stressed rats (animal model of depression), HUMAN & EXPERIMENTAL TOXICOLOGY, 2018, 37, 972-982.	No	Animal experiment
980	T. W. Robbins, Animal models of neuropsychiatry revisited: A personal tribute to Teitelbaum, Behavioural brain research, 2012, 231, 337-342.	No	Animal experiment
981	Z. Rogóz, Effect of co-treatment with mirtazapine and risperidone in animal models of the positive symptoms of schizophrenia in mice, PHARMACOLOGICAL REPORTS, 2012, 64, 1567-1572.	No	Animal experiment
982	S. Shahzad, Z. Batool, S. Tabassum, S. Ahmad, N. Kamil, S. Khaliq, A. Nawaz and S. Haider, <i>Spirulina platensis</i> (Blue-green algae): A miracle from sea combats the oxidative stress and improves behavioral deficits in an animal model of Schizophrenia, PAKISTAN JOURNAL OF PHARMACEUTICAL SCIENCES, 2020, 33, 1847-1853.	No	Animal experiment
983	N. Shintani, H. Hashimoto, A. Hayata, K. Ogata, R. Haba and A. Baba, Altered emotional and cognitive function in PACAP-deficient mice: a novel animal model for psychiatric disorder, JOURNAL OF MOLECULAR NEUROSCIENCE, 2010, 42, 278-279.	No	Animal experiment
984	K. Vales, V. Bubenikova, L. Rambousek, L. Rezacova and A. Stuchlik, Effect of risperidon and haloperidol inactive allothetic place avoidance (AAPA) in an animal model of schizophrenia, Behavioural pharmacology, 2005, 16, S95-S95.	No	Animal experiment
985	M. K. Verma, R. N. Goel, A. M. Bokare, M. P. Dandekar, S. Koul, S. Desai, S. Tota, N. Singh, P. B. Nigade, V. B. Patil, D. Modi, M. Mehta, J. Gundu, S. S. Walunj, N. P. Karche, N. Sinha, R. K. Kamboj and V. P. Palle, LL-00066471, a novel positive allosteric modulator of α7 nicotinic acetylcholine receptor ameliorates cognitive and sensorimotor gating deficits in animal models: Discovery and precl…	No	Animal experiment
986	M. L. Wadenberg, A. Khan and S. B. Koritala, Effects of an adjunct nicotinic a7 receptor agonist to the atypical antipsychotic risperidone in animal models of antipsychotic activity and extrapyramidal side effect liability, INTERNATIONAL JOURNAL OF NEUROPSYCHOPHARMACOLOGY, 2012, 15, 64-64.	No	Animal experiment
987	L. Wang, A. Alachkar, N. Sanathara, J. D. Belluzzi, Z. Wang and O. Civelli, A Methionine-Induced Animal Model of Schizophrenia: Face and Predictive Validity, INTERNATIONAL JOURNAL OF NEUROPSYCHOPHARMACOLOGY, 2015, 18.	No	Animal experiment
988	X. Wang, S. Ding, Y. Lu, Z. Jiao, L. Zhang, Y. Zhang, Y. Yang, Y. Zhang, W. Li and L. Lv, Effects of sodium nitroprusside in the acute dizocilpine (MK-801) animal model of schizophrenia, Brain research bulletin, 2019, 147, 140-147.	No	Animal experiment
989	I. R. Winship, S. M. Dursun, G. B. Baker, P. A. Balista, L. Kandratavicius, J. P. Maia-de-Oliveira, J. Hallak and J. G. Howland, An Overview of Animal Models Related to Schizophrenia, CANADIAN JOURNAL OF PSYCHIATRY-REVUE CANADIENNE DE PSYCHIATRIE, 2019, 64, 5-17.	No	Animal experiment
990	Y. Yabuki, O. Nakagawasai and K. Fukunaga, Mechanism underlying cognitive dysfunction in neonatal ventral hippocampus-lesioned rats as animal model of schizophrenia, JOURNAL OF NEUROCHEMISTRY, 2013, 125, 234-234.	No	Animal experiment
991	K. Yamada, D. Ibi, T. Nabeshima, A. Sawa and T. Nagai, Animal model of treatment-resistant schizophrenia, INTERNATIONAL JOURNAL OF NEUROPSYCHOPHARMACOLOGY, 2012, 15, 64-65.	No	Animal experiment
992	M. Yamazaki, K. Harada, N. Yamamoto, J. Yarimizu, M. Okabe, T. Shimada, K. Ni and N. Matsuoka, ASP5736, a novel 5-HT<sub>5A</sub> receptor antagonist, ameliorates positive symptoms and cognitive impairment in animal models of schizophrenia, EUROPEAN NEUROPSYCHOPHARMACOLOGY, 2014, 24, 1698-1708.	No	Animal experiment
993	M. Yamazaki, J. Yarimizu, K. Harada, N. Yamamoto, M. Okabe, T. Shimada and K. Ni, ASP5736, a novel serotonin 5-HT5A receptor antagonist, ameliorates positive symptom, cognitive impairments and mood dysfunction in animal models of schizophrenia, INTERNATIONAL JOURNAL OF NEUROPSYCHOPHARMACOLOGY, 2014, 17, 63-63.	No	Animal experiment
994	J. Yarimizu, M. Yamazaki, K. Harada, N. Yamamoto, M. Okabe and K. Ni, ASP5736, a novel serotonin 5-HT5A receptor antagonist, ameliorates positive symptom and cognitive impairments in animal models of schizophrenia: Combination studies with olanzapine, INTERNATIONAL JOURNAL OF NEUROPSYCHOPHARMACOLOGY, 2014, 17, 63-63.	No	Animal experiment
995	A. I. Zugno, R. F. Juliao, J. Budni, A. M. Volpato, D. B. Fraga, F. D. Pacheco, P. F. Deroza, R. D. Luca, M. B. de Oliveira, A. S. Heylmann and J. Quevedo, Rivastigmine reverses cognitive deficit and acetylcholinesterase activity induced by ketamine in an animal model of schizophrenia, Metabolic brain disease, 2013, 28, 501-508.	No	Animal experiment
996	A. I. Zugno, M. B. Oliveira, G. A. Mastella, A. S. A. Heylmann, L. Canever, F. D. Pacheco, L. S. Damazio, S. A. Citadin, L. A. de Lucca, L. R. Simões, F. Malgarin, J. Budni, T. Barichello, P. F. Schuck and J. Quevedo, Increased risk of developing schizophrenia in animals exposed to cigarette smoke during the gestational period, Progress in neuro-psychopharmacology & biological psychiatry, 2017, 7…	No	Animal experiment
997	Z. Abdul-Monim, G. P. Reynolds and J. C. Neill, The atypical antipsychotic ziprasidone, but not haloperidol, improves phencyclidine-induced cognitive deficits in a reversal learning task in the rat, Journal of psychopharmacology (Oxford, England), 2003, 17, 57-65.	No	Animal experiment
998	M. Agius and S. Butler, RATIONALE FOR CLINICAL INTERVENTIONS IN PRODROMAL PSYCHOSIS. ARE SUCH INTERVENTIONS SAFE?, Psychiatria Danubina, 2012, 24, S28-S35.	No	Animal experiment
999	A. Albacete, C. Makowski, M. M. Chakravarty, R. Joober, A. K. Malla, F. Contreras, J. M. Menchon and M. Lepage, The effect of second-generation antipsychotics on basal ganglia and thalamus in first-episode psychosis patients, EUROPEAN NEUROPSYCHOPHARMACOLOGY, 2019, 29, 1408-1418.	No	Animal experiment
1000	N. Albert, M. Melau, H. Jensen, L. H. Hastrup, C. Hjorthoj and M. Nordentoft, The effect of duration of untreated psychosis and treatment delay on the outcomes of prolonged early intervention in psychotic disorders, NPJ schizophrenia, 2017, 3.	No	Animal experiment
1001	M. Aloi, R. de Filippis, F. Grosso Lavalle, E. Chiappetta, C. Viganò, C. Segura-Garcia and P. De Fazio, Effectiveness of integrated psychological therapy on clinical, neuropsychological, emotional and functional outcome in schizophrenia: a RCT study, Journal of mental health (Abingdon, England), 2020, 29, 524-531.	No	Animal experiment
1002	M. Aloi, R. de Filippis, F. G. Lavalle, E. Chiappetta, C. Vigano, C. Segura-Garcia and P. De Fazio, Effectiveness of integrated psychological therapy on clinical, neuropsychological, emotional and functional outcome in schizophrenia: a RCT study, JOURNAL OF MENTAL HEALTH, 2020, 29, 524-531.	No	Animal experiment
1003	N. Amitai and A. Markou, Chronic nicotine improves cognitive performance in a test of attention but does not attenuate cognitive disruption induced by repeated phencyclidine administration, Psychopharmacology, 2009, 202, 275-286.	No	Animal experiment
1004	N. Amitai and A. Markou, Disruption of Performance in the Five-Choice Serial Reaction Time Task Induced By Administration of <i>N</i>-Methyl-D-Aspartate Receptor Antagonists: Relevance to Cognitive Dysfunction in Schizophrenia, Biological psychiatry, 2010, 68, 5-16.	No	Animal experiment
1005	L. Anda, E. Johnsen, R. A. Kroken, I. Joa, M. Rettenbacher and E. M. Loberg, Cognitive change and antipsychotic medications: results from a pragmatic rater-blind RCT, Schizophrenia research: cognition, 2021, 26.	No	Animal experiment
1006	E. Andersen, G. Bang-Kittilsen, T. T. Bigseth, J. Egeland, T. L. Holmen, E. W. Martinsen, T. Stensrud and J. A. Engh, Effect of high-intensity interval training on cardiorespiratory fitness, physical activity and body composition in people with schizophrenia: a randomized controlled trial, BMC psychiatry, 2020, 20, 425.	No	Animal experiment
1007	K. H. Anderson, S. Ford, D. Robson, J. Cassis, C. Rodrigues and R. Gray, An exploratory, randomized controlled trial of adherence therapy for people with schizophrenia, International journal of mental health nursing, 2010, 19, 340-349.	No	Animal experiment
1008	F. Angelucci, A. A. Mathé and L. Aloe, Brain-derived neurotrophic factor and tyrosine kinase receptor TrkB in rat brain are significantly altered after haloperidol and risperidone administration, JOURNAL OF NEUROSCIENCE RESEARCH, 2000, 60, 783-794.	No	Animal experiment
1009	K. Arakawa and S. Maehara, Combination of the phosphodiesterase 10A inhibitor, MR1916 with risperidone shows additive antipsychotic-like effects without affecting cognitive enhancement and cataleptic effects in rats, Neuropsychopharmacology reports, 2020, 40, 190-195.	No	Animal experiment
1010	M. Armando, M. Ciampoli, M. C. Padula, P. Amminger, F. De Crescenzo, J. Maeder, M. Schneider, M. Schaer, F. Manago, S. Eliez and F. Papaleo, Favorable effects of omega-3 polyunsaturated fatty acids in attentional control and conversion rate to psychosis in 22q11.2 deletion syndrome, Neuropharmacology, 2020, 168.	No	Animal experiment
1011	M. Armando, M. Ciampoli, M. C. Padula, P. Amminger, F. De Crescenzo, J. Maeder, M. Schneider, M. Schaer, F. Managò, S. Eliez and F. Papaleo, Favorable effects of omega-3 polyunsaturated fatty acids in attentional control and conversion rate to psychosis in 22q11.2 deletion syndrome, Neuropharmacology, 2020, 168, 107995.	No	Animal experiment
1012	S. E. Arnold, J. Q. Trojanowski, R. E. Gur, P. Blackwell, L. Y. Han and C. Choi, Absence of neurodegeneration and neural injury in the cerebral cortex in a sample of elderly patients with schizophrenia, Archives of general psychiatry, 1998, 55, 225-232.	No	Animal experiment
1013	J. Arnt, B. Bang-Andersen, B. Grayson, F. P. Bymaster, M. P. Cohen, N. W. DeLapp, B. Giethlen, M. Kreilgaard, D. L. McKinzie, J. C. Neill, D. L. Nelson, S. M. Nielsen, M. N. Poulsen, J. M. Schaus and L. M. Witten, Lu AE58054, a 5-HT<sub>6</sub> antagonist, reverses cognitive impairment induced by subchronic phencyclidine in a novel object recognition test in rats, INTERNATIONAL JOURNAL OF NEUROPS…	No	Animal experiment
1014	A. Assisi, R. Banzi, C. Buonocore, F. Capasso, V. Di Muzio, F. Michelacci, D. Renzo, G. Tafuri, F. Trotta, M. Vitocolonna and S. Garattini, Fish oil and mental health: the role of n-3 long-chain polyunsaturated fatty acids in cognitive development and neurological disorders, International clinical psychopharmacology, 2006, 21, 319-336.	No	Animal experiment
1015	A. Assisi, R. Banzi, C. Buonocore, F. Capasso, V. Di Muzio, F. Michelacci, D. Renzo, G. Tafuri, F. Trotta, M. Vitocolonna and S. Garattini, Fish oil and mental health: the role of n-3 long-chain polyunsaturated fatty acids in cognitive development and neurological disorders, International clinical psychopharmacology, 2006, 21, 319-336.	No	Animal experiment
1016	D. W. Au, H. W. Tsang, W. W. So, M. D. Bell, V. Cheung, M. G. Yiu, K. L. Tam and G. T. Lee, Effects of integrated supported employment plus cognitive remediation training for people with schizophrenia and schizoaffective disorders, Schizophrenia research, 2015, 166, 297-303.	No	Animal experiment
1017	T. Aubele and M. F. Kritzer, Gonadectomy and hormone replacement affects in vivo basal extracellular dopamine levels in the prefrontal cortex but not motor cortex of adult male rats, Cerebral cortex (New York, N.Y. : 1991), 2011, 21, 222-232.	No	Animal experiment
1018	E. Augustin, M. Beaudoin, S. Giguere, H. Ziady, K. Phraxayavong and A. Dumais, The Relationship between Sense of Presence, Emotional Response, and Clinical Outcomes in Virtual Reality-Based Therapy for Treatment-Resistant Schizophrenia: An Exploratory Correlational Study, Journal of personalized medicine, 2024, 14.	No	Animal experiment
1019	M. Azmanova, A. Pitto-Barry and N. P. E. Barry, Schizophrenia: synthetic strategies and recent advances in drug design, MEDCHEMCOMM, 2018, 9, 759-782.	No	Animal experiment
1020	K. M. Bachmann, F. Moggi, H. P. Hirsbrunner, R. Donati and J. Brodbeck, An integrated treatment program for dually diagnosed patients, Psychiatric services (Washington, D.C.), 1997, 48, 314‐316.	No	Animal experiment
1021	A. L. Baker and T. J. Lewin, Psychosis and comorbid substance misuse: integrated motivational interviewing and cognitive behavioural therapy reduces alcohol intake, Evidence based mental health, 2011, 14, 51‐51.	No	Animal experiment
1022	Z. K. Bali, N. Bruszt, S. A. Tadepalli, R. Csurgyok, L. V. Nagy, M. Tompa and I. Hernadi, Cognitive Enhancer Effects of Low Memantine Doses Are Facilitated by an Alpha7 Nicotinic Acetylcholine Receptor Agonist in Scopolamine-Induced Amnesia in Rats, Frontiers in pharmacology, 2019, 10.	No	Animal experiment
1023	Z. K. Bali, N. Bruszt, S. A. Tadepalli, R. Csurgyók, L. V. Nagy, M. Tompa and I. Hernádi, Cognitive Enhancer Effects of Low Memantine Doses Are Facilitated by an Alpha7 Nicotinic Acetylcholine Receptor Agonist in Scopolamine-Induced Amnesia in Rats, Frontiers in pharmacology, 2019, 10.	No	Animal experiment
1024	M. Baradits, B. Kakuszi, S. Bálint, M. Fullajtár, L. Mód, I. Bitter and P. Czobor, Alterations in resting-state gamma activity in patients with schizophrenia: a high-density EEG study, European archives of psychiatry and clinical neuroscience, 2019, 269, 429-437.	No	Animal experiment
1025	Y. Barak, E. Shamir and R. Weizman, Would a switch from typical antipsychotics to risperidone be beneficial for elderly schizophrenic patients? A naturalistic, long-term, retrospective, comparative study, Journal of clinical psychopharmacology, 2002, 22, 115-120.	No	Animal experiment
1026	H. E. Barder, K. Sundet, B. R. Rund, J. Evensen, U. Haahr, W. ten Velden Hegelstad, I. Joa, J. O. Johannessen, J. Langeveld, T. K. Larsen, I. Melle, S. Opjordsmoen, J. I. Røssberg, E. Simonsen, P. Vaglum, T. McGlashan and S. P. Friis, 10 year course of IQ in first-episode psychosis: relationship between duration of psychosis and long-term intellectual trajectories, Psychiatry research, 2015, 225,…	No	Animal experiment
1027	M. Barkham, D. Saxon, G. E. Hardy, M. Bradburn, D. Galloway, N. Wickramasekera, A. D. Keetharuth, P. Bower, M. King, R. Elliott and et al., Person-centred experiential therapy versus cognitive behavioural therapy delivered in the English Improving Access to Psychological Therapies service for the treatment of moderate or severe depression (PRaCTICED): a pragmatic, randomised, non-inferiority tria…	No	Animal experiment
1028	M. Barkham, D. Saxon, G. E. Hardy, M. Bradburn, D. Galloway, N. Wickramasekera, A. D. Keetharuth, P. Bower, M. King, R. Elliott, L. Gabriel, S. Kellett, S. Shaw, T. Wilkinson, J. Connell, P. Harrison, K. Ardern, L. Bishop-Edwards, K. Ashley, S. Ohlsen, S. Pilling, G. Waller and J. E. Brazier, Person-centred experiential therapy versus cognitive behavioural therapy delivered in the English Improvi…	No	Animal experiment
1029	M. Barkham, D. Saxon, G. E. Hardy, M. Bradburn, D. Galloway, N. Wickramasekera, A. D. Keetharuth, P. Bower, M. King, R. Elliott, L. Gabriel, S. Kellett, S. Shaw, T. Wilkinson, J. Connell, P. Harrison, K. Ardern, L. Bishop-Edwards, K. Ashley, S. Ohlsen, S. Pilling, G. Waller and J. E. Brazier, Person-centred experiential therapy versus cognitive behavioural therapy delivered in the English Improvi…	No	Animal experiment
1030	J. Barnett, J. Ferrar, C. Sillero Rejon, M. Munafo, A. Atwood and K. Granger, Latent inhibition as a stratification tool for schizophrenia drug development, Schizophrenia bulletin, 2019, 45, S191.	No	Animal experiment
1031	E. A. Barrett, S. R. Aminoff, C. Simonsen and K. L. Romm, Opening the curtains for better sleep in psychotic disorders - considerations for improving sleep treatment, Comprehensive psychiatry, 2020, 103.	No	Animal experiment
1032	C. Barrowclough, G. Haddock, T. Wykes, R. Beardmore, P. Conrod, T. Craig, L. Davies, G. Dunn, E. Eisner, S. Lewis, J. Moring, C. Steel and N. Tarrier, Integrated motivational interviewing and cognitive behavioural therapy for people with psychosis and comorbid substance misuse: randomised controlled trial, BMJ-BRITISH MEDICAL JOURNAL, 2010, 341.	No	Animal experiment
1033	S. J. Bartels, K. T. Mueser and K. M. Miles, A comparative study of elderly patients with schizophrenia and bipolar disorder in nursing homes and the community, Schizophrenia research, 1997, 27, 181-190.	No	Animal experiment
1034	A. Bechdolf, H. Mueller, H. Stuetzer, M. Wagner, W. Maier, M. Lautenschlager, A. Heinz, W. de Millas, B. Janssen, W. Gaebel, T. M. Michel, F. Schneider, M. Lambert, D. Naber, M. Bruene, S. Krueger-Oezguerdal, T. Wobrock, M. Riedel, J. Klosterkoetter and P. S. Grp, Rationale and Baseline Characteristics of PREVENT: A Second-Generation Intervention Trial in Subjects At-Risk (Prodromal) of Developin…	No	Animal experiment
1035	A. Bechdolf, H. Müller, H. Stützer, M. Wagner, W. Maier, M. Lautenschlager, A. Heinz, W. De Millas, B. Janssen, W. Gaebel and et al., Rationale and baseline characteristics of prevent: a second generation intervention trial in subjects at-risk (prodromal) of developing first episode psychosis evaluating cognitive behaviour therapy, aripiprazole and placebo for the prevention of psychosis, Schizop…	No	Animal experiment
1036	A. Bechdolf, H. Müller, H. Stützer, M. Wagner, W. Maier, M. Lautenschlager, A. Heinz, W. de Millas, B. Janssen, W. Gaebel, T. M. Michel, F. Schneider, M. Lambert, D. Naber, M. Brüne, S. Krüger-Özgürdal, T. Wobrock, M. Riedel, J. Klosterkötter and P. S. Grp, Rationale and Baseline Characteristics of PREVENT: A Second-Generation Intervention Trial in Subjects At-Risk (Prodromal) of Developing First…	No	Animal experiment
1037	M. Bechi, M. Bosia, M. Spangaro, M. Buonocore, F. Cocchi, A. Pigoni, M. Piantanida, C. Guglielmino, L. Bianchi, E. Smeraldi and R. Cavallaro, Combined social cognitive and neurocognitive rehabilitation strategies in schizophrenia: neuropsychological and psychopathological influences on Theory of Mind improvement, Psychological medicine, 2015, 45, 3147-3157.	No	Animal experiment
1038	M. Bechi, M. Bosia, M. Spangaro, M. Buonocore, F. Cocchi, A. Pigoni, M. Piantanida, C. Guglielmino, L. Bianchi, E. Smeraldi and et al., Combined social cognitive and neurocognitive rehabilitation strategies in schizophrenia: neuropsychological and psychopathological influences on Theory of Mind improvement, Psychological medicine, 2015, 45, 3147‐3157.	No	Animal experiment
1039	M. A. Bédard, H. Schérer, E. Stip, H. Cohen, J. P. Rodriguez and F. Richer, Procedural learning in schizophrenia: further consideration on the deleterious effect of neuroleptics, Brain and cognition, 2000, 43, 31-39.	No	Animal experiment
1040	S. Beggiato, A. Ieraci, M. Zuccarini, P. Di Iorio, R. Schwarcz and L. Ferraro, Alterations in rat prefrontal cortex kynurenic acid levels are involved in the enduring cognitive dysfunctions induced by tetrahydrocannabinol exposure during the adolescence, Frontiers in psychiatry, 2022, 13, 996406.	No	Animal experiment
1041	E. Bektas, G. Ulak, O. Mutlu, I. Celikyurt, F. Akar and F. Erden, Asenapine and paliperidone improve MK-801-induced memory deterioration in Morris water maze test in mice, EUROPEAN NEUROPSYCHOPHARMACOLOGY, 2014, 24, S320-S320.	No	Animal experiment
1042	S. A. Berg, A. M. Sentir, R. L. Bell, E. A. Engleman and R. A. Chambers, Nicotine effects in adolescence and adulthood on cognition and α<sub>4</sub>β<sub>2</sub>-nicotinic receptors in the neonatal ventral hippocampal lesion rat model of schizophrenia, Psychopharmacology, 2015, 232, 1681-1692.	No	Animal experiment
1043	M. Berkhof, E. C. D. van der Stouwe, R. Pot-Kolder, M. van der Gaag, W. Veling and C. N. W. Geraets, Exploring the role of clinical and demographic characteristics on the effects of virtual reality cognitive behavioral therapy for psychosis: A moderator analysis, Acta psychiatrica Scandinavica, 2025, 151, 293-303.	No	Animal experiment
1044	M. Berkhof, E. C. D. van der Stouwe, R. M. C. A. Pot-Kolder, M. van der Gaag, W. Veling and C. N. W. Geraets, Exploring the role of clinical and demographic characteristics on the effects of virtual reality cognitive behavioral therapy for psychosis: A moderator analysis, Acta psychiatrica Scandinavica, 2025, 151, 293-303.	No	Animal experiment
1045	A. Bertelsen, Randomized controlled trial of two-years integrated treatment versus standard treatment of patients with first-episode of schizophrenia or psychosis, five years follow-up: The OPUS trial, Schizophrenia bulletin, 2005, 31, 519-520.	No	Animal experiment
1046	S. G. Bhakta, H.-H. Chou, B. Rana, J. A. Talledo, B. Balvaneda, L. Gaddis, G. A. Light and N. R. Swerdlow, Effects of acute memantine administration on MATRICS Consensus Cognitive Battery performance in psychosis: Testing an experimental medicine strategy, Psychopharmacology, 2016, 233, 2399-2410.	No	Animal experiment
1047	M. Białoń, A. Chocyk, I. Majcher-Maślanka, M. Żarnowska, K. Michalski, L. Antkiewicz-Michaluk and A. Wąsik, 1MeTIQ and olanzapine, despite their neurochemical impact, did not ameliorate performance in fear conditioning and social interaction tests in an MK-801 rat model of schizophrenia, Pharmacological reports : PR, 2021, 73, 490-505.	No	Animal experiment
1048	B. Biemans, H. Duytschaever, T. Dinklo, A. Lesage, J. W. Thuring, T. Steckler and B. Pouzet, Positive allosteric modulation of the alpha-7 nicotinic receptor enhances social discrimination in rats, Behavioural pharmacology, 2007, 18, S15-S16.	No	Animal experiment
1049	S. Birnboim, Strategy application test: discriminate validity studies, Canadian journal of occupational therapy. Revue canadienne d'ergotherapie, 2004, 71, 47-55.	No	Animal experiment
1050	B. Blass, Preparation of <i>N</i>-Phenyl-lactam Derivatives Capable of Stimulating Neurogenesis and Their Use in the Treatment of Neurological Disorders, ACS MEDICINAL CHEMISTRY LETTERS, 2015, 6, 1092-1094.	No	Animal experiment
1051	T. Bogale, E. Engidawork and E. Yisma, Subchronic oral administration of crude khat extract (Catha edulis forsk) induces schizophernic-like symptoms in mice, BMC complementary and alternative medicine, 2016, 16, 153.	No	Animal experiment
1052	K. Böge, I. Hahne, N. Bergmann, K. Wingenfeld, M. Zierhut, N. Thomas, T. M. T. Ta, M. Bajbouj and E. Hahn, Mindfulness-based group therapy for in-patients with schizophrenia spectrum disorders - Feasibility, acceptability, and preliminary outcomes of a rater-blinded randomized controlled trial, Schizophrenia research, 2021, 228, 134-144.	No	Animal experiment
1053	C. Bonham and C. Abbott, Are second generation antipsychotics a distinct class?, Journal of psychiatric practice, 2008, 14, 225-231.	No	Animal experiment
1054	R. A. Boshes and T. C. Manschreck, Less is more Redux: Scheduled intermittent dosing to protect/prevent cognitive deterioration in schizophrenia, Medical hypotheses, 2016, 90, 79-81.	No	Animal experiment
1055	W. Bradshaw, Integrating cognitive-behavioral psychotherapy for persons with schizophrenia into a psychiatric rehabilitation program: results of a three year trial, Community mental health journal, 2000, 36, 491-500.	No	Animal experiment
1056	F. N. Briere, P. Rohde, H. Shaw and E. Stice, Moderators of two indicated cognitive-behavioral depression prevention approaches for adolescents in a school-based effectiveness trial, Behaviour research and therapy, 2014, 53, 55-62.	No	Animal experiment
1057	F. N. Brière, P. Rohde, H. Shaw and E. Stice, Moderators of two indicated cognitive-behavioral depression prevention approaches for adolescents in a school-based effectiveness trial, Behaviour research and therapy, 2014, 53, 55-62.	No	Animal experiment
1058	Y. Bright, D. A. Maas, M. M. M. Verheij, M. S. Paladini, H. I. V. Amatdjais-Groenen, R. Molteni, M. A. Riva, G. J. M. Martens and J. R. Homberg, The Natural Protoalkaloid Methyl-2-Amino-3-Methoxybenzoate (MAM) Alleviates Positive as well as Cognitive Symptoms in Rat and Mouse Schizophrenia Models, Current neuropharmacology, 2024, 22, 323-338.	No	Animal experiment
1059	E. Bromley, A collaborative approach to targeted treatment development for schizophrenia: a qualitative evaluation of the NIMH-MATRICS project, Schizophrenia bulletin, 2005, 31, 954-961.	No	Animal experiment
1060	J. Brosda, T. Becker, M. Richter, M. Jakobs, T. Hörbelt, I. Bendix, L. Lückemann, M. Schedlowski and M. Hadamitzky, Treatment with the calcineurin inhibitor and immunosuppressant cyclosporine A impairs sensorimotor gating in Dark Agouti rats, Psychopharmacology, 2021, 238, 1047-1057.	No	Animal experiment
1061	D. Brown, K. Daniels, S. Pichereau and M. Sand, A Phase IC Study Evaluating the Safety, Tolerability, Pharmacokinetics, and Cognitive Outcomes of BI 409306 in Patients with Mild-to-Moderate Schizophrenia, Neurology and therapy, 2018, 7, 129‐139.	No	Animal experiment
1062	E. J. Brown, R. F. Goodman, J. A. Cohen, A. P. Mannarino and W. F. Chaplin, An Exploratory Trial of Cognitive-Behavioral vs Client-Centered Therapies for Child-Mother Dyads Bereaved from Terrorism, Journal of child & adolescent trauma, 2020, 13, 113‐125.	No	Animal experiment
1063	E. S. Brown, J. Wolfshohl, M. U. Shad, M. Vazquez and I. J. Osuji, Attenuation of the effects of corticosteroids on declarative memory with lamotrigine, Neuropsychopharmacology : official publication of the American College of Neuropsychopharmacology, 2008, 33, 2376-2383.	No	Animal experiment
1064	J. K. Brown, J. A. Waltz, G. P. Strauss, R. P. McMahon, M. J. Frank and J. M. Gold, Hypothetical decision making in schizophrenia: The role of expected value computation and "irrational" biases, Psychiatry research, 2013, 209, 142-149.	No	Animal experiment
1065	M. F. Brunette, R. M. Roth, C. Trask, J. Y. Khokhar, J. C. Ford, S. H. Park, S. M. Hickey, T. Zeffiro and H. Xie, Randomized Laboratory Study of Single-Dose Cannabis, Dronabinol, and Placebo in Patients With Schizophrenia and Cannabis Use Disorder, Schizophrenia bulletin, 2024, DOI: 10.1093/schbul/sbae097.	No	Animal experiment
1066	S. Bryce, R. Lawrence, J. Ponsford, S. Rossell, S. Carruthers, E. Tan and S. Lee, Computer-assisted cognitive remediation combined with strategic instruction achieves greater improvement in cognition than an active control in schizophrenia, Brain impairment, 2018, 19, 343.	No	Animal experiment
1067	V. Bubenikova-Valesova, J. Svoboda, J. Horacek and K. Vales, The effect of a full agonist/antagonist of the D<sub>1</sub> receptor on locomotor activity, sensorimotor gating and cognitive function in dizocilpine-treated rats, INTERNATIONAL JOURNAL OF NEUROPSYCHOPHARMACOLOGY, 2009, 12, 873-883.	No	Animal experiment
1068	K. Burda, A. Czubak, K. Kus, E. Nowakowska, P. Ratajczak and J. Zin, Influence of aripiprazole on the antidepressant, anxiolytic and cognitive functions of rats, PHARMACOLOGICAL REPORTS, 2011, 63, 898-907.	No	Animal experiment
1069	K. Burda-Malarz, K. Kus, P. Ratajczak, A. Czubak, E. Nowakowska, L. Jedrzejewski and C. Sadowski, Evaluation of antidepressant and memory-improving efficacy of aripiprazole and fluoxetine in alcohol-preferring rats, Acta neuropsychiatrica, 2014, 26, 112-119.	No	Animal experiment
1070	T. Burns, presented in part at the ADVANCES IN SCHIZOPHRENIA RESEARCH 2009, 2010, 2010.	No	Animal experiment
1071	P. D. Butler, J. L. Thompson, A. R. Seitz, J. Deveau and S. M. Silverstein, Visual perceptual remediation for individuals with schizophrenia: Rationale, method, and three case studies, Psychiatric rehabilitation journal, 2017, 40, 43-52.	No	Animal experiment
1072	K. S. Cadenhead, M. A. Geyer, R. W. Butler, W. Perry, J. Sprock and D. L. Braff, Information processing deficits of schizophrenia patients: relationship to clinical ratings, gender and medication status, Schizophrenia research, 1997, 28, 51-62.	No	Animal experiment
1073	A. Caldiroli, M. Buoli, M. Serati, W. Cahn and A. C. Altamura, General and social cognition in remitted first-episode schizophrenia patients: a comparative study, European archives of psychiatry and clinical neuroscience, 2016, 266, 639-647.	No	Animal experiment
1074	T. D. Cannon, Neurodevelopment and the Transition from Schizophrenia Prodrome to Schizophrenia: Research Imperatives, Biological psychiatry, 2008, 64, 737-738.	No	Animal experiment
1075	M. Cantillon and J. M. Goldstein, Efficacy of Quetiapine Fumarate in Affective Symptoms of Schizophrenia, 151st annual meeting of the american psychiatric association. Toronto, ontario, canada. 30th may-4th june 1998., 1998.	No	Animal experiment
1076	S. Carucci, A. Zuddas, A. Lampis, K. K. C. Man, C. Balia, J. Buitelaar, M. Danckaerts, R. W. Dittmann, F. Donno, B. Falissard, A. Gagliano, P. Garas, A. Häge, C. Hollis, S. K. Inglis, K. Konrad, H. Kovshoff, E. Liddle, S. McCarthy, A. Neubert, P. Nagy, E. Rosenthal, E. J. S. Sonuga-Barke, I. C. K. Wong, T. Banaschewski and D. Coghill, The Impact of Methylphenidate on Pubertal Maturation and Bone …	No	Animal experiment
1077	V. Castagné, M. Rougemont, M. Cuenod and K. Q. Do, Low brain glutathione and ascorbic acid associated with dopamine uptake inhibition during rat's development induce long-term cognitive deficit:: relevance to schizophrenia, Neurobiology of disease, 2004, 15, 93-105.	No	Animal experiment
1078	S. A. Castner, Amelioration of Ketamine-Induced Cognitive Deficits in the Nonhuman Primate as a Translational Platform for Determining Potential Efficacy in Schizophrenia, Biological psychiatry, 2012, 71, 120S-120S.	No	Animal experiment
1079	C. J. Ceccolini, M. S. Friedman-Yakoobian, S. R. Yen and M. L. West, Safety Planning in Context: A Case Study Integrating DBT Techniques and ACT for Overlapping Suicide and Psychosis Risk, CLINICAL CASE STUDIES, 2023, 22, 327-342.	No	Animal experiment
1080	C. Cellard, A. A. Lefèbvre, M. Maziade, M. A. Roy and S. Tremblay, An examination of the relative contribution of saturation and selective attention to memory deficits in patients with recent-onset schizophrenia and their unaffected parents, Journal of abnormal psychology, 2010, 119, 60-70.	No	Animal experiment
1081	P. K. Chadwick, Peer-professional first-person account: Schizophrenia from the inside - Phenomenology and the integration of causes and meanings, Schizophrenia bulletin, 2007, 33, 166-173.	No	Animal experiment
1082	L. A. Chamberlin, S.-S. Yang, E. P. McEachern, J. T. M. Lucas, O. W. McLeod Ii, C. A. Rolland, N. R. Mack, B. R. Ferguson and W.-J. Gao, Pharmacogenetic activation of parvalbumin interneurons in the prefrontal cortex rescues cognitive deficits induced by adolescent MK801 administration, Neuropsychopharmacology : official publication of the American College of Neuropsychopharmacology, 2023, 48, 12…	No	Animal experiment
1083	S. K. W. Chan, S. W. Y. Chan, H. H. Pang, K. K. Yan, C. L. M. Hui, W. C. Chang, E. H. M. Lee and E. Y. H. Chen, Association of an Early Intervention Service for Psychosis With Suicide Rate Among Patients With First-Episode Schizophrenia-Spectrum Disorders, JAMA psychiatry, 2018, 75, 458-464.	No	Animal experiment
1084	S. Chattopadhyay, U. Roy, S. Biswas, P. Roy and P. Mandal, Comparative efficacy, safety and tolerability of olanzapine and blonanserin in patients with schizophrenia: a parallel group study, Acta medica bulgarica, 2021, 48, 45‐52.	No	Animal experiment
1085	S. K. Chaturvedi, Can modifying content of hallucinations be a strategy to treat schizophrenia?, Medical hypotheses, 2017, 103, 57-57.	No	Animal experiment
1086	I. B. Chaudhry, N. Husain, J. Hallak, F. A. Minhas, S. Dursun, R. Richardson, J. Stirling, R. Riaz, C. Chaves and J. F. W. Deakin, Preventing Clinical Deterioration in First Episode Psychosis: Potential Role of Minocycline in Neuroprotection, Biological psychiatry, 2009, 65, 91S-91S.	No	Animal experiment
1087	C. Chen, C. Zai, S. Shaikh, J. Lieberman, S. Potkin, D. Muller and J. Kennedy, Preliminary study for association of genome-wide significant glutamate receptor, iontropic, N-methyl D-"asparate 2A schizophrenia risk variant with clozapine response, European neuropsychopharmacology, 2017, 27, S194.	No	Animal experiment
1088	Q. Chen, T. Cao, N. Li, C. Zeng, S. Zhang, X. Wu, B. Zhang and H. Cai, Repurposing of Anti-Diabetic Agents as a New Opportunity to Alleviate Cognitive Impairment in Neurodegenerative and Neuropsychiatric Disorders, Frontiers in pharmacology, 2021, 12.	No	Animal experiment
1089	S. Chen, L. Tian, N. Chen, M. Xiu, Z. Wang, G. Yang, C. Wang, F. Yang and Y. Tan, Cognitive dysfunction correlates with elevated serum S100B concentration in drug-free acutely relapsed patients with schizophrenia, Psychiatry research, 2017, 247, 6-11.	No	Animal experiment
1090	N. Cheng, A. McLaverty, B. Nelson, C. Markulev, M. R. Schäfer, M. Berger, N. Mossaheb, M. Schlögelhofer, S. Smesny, I. B. Hickie, G. E. Berger, E. Y. H. Chen, L. de Haan, D. H. Nieman, M. Nordentoft, A. Riecher-Rössler, S. Verma, R. Street, A. Thompson, H. P. Yuen, R. Hester, A. R. Yung, P. D. McGorry, K. Allott and G. P. Amminger, Effects of omega-3 polyunsaturated fatty acid supplementation on …	No	Animal experiment
1091	N. Cheng, A. McLaverty, B. Nelson, C. Markulev, M. R. Schafer, M. Berger, N. Mossaheb, M. Schlogelhofer, S. Smesny, I. B. Hickie and et al., Effects of omega-3 polyunsaturated fatty acid supplementation on cognitive functioning in youth at ultra-high risk for psychosis: secondary analysis of the NEURAPRO randomised controlled trial, BJPsych open, 2022, 8, e165.	No	Animal experiment
1092	C. I. Chi, Cluster randomized controlled study of integrated community interventions in patients with schizophrenia: a pilot study, https://trialsearch.who.int/Trial2.aspx?TrialID=ChiCTR-IPR-15006246, 2015.	No	Animal experiment
1093	ChiCtr, A randomized, double-blind, placebo-controlled, multicenter clinical trial for anthocyanin complex preparations for mild-to-moderate alzheimer's disease, 2019.	No	Animal experiment
1094	ChiCtr, A Comparative Study on Computerized Cognitive Remediaiton Therapy for Cognitive Impairment in Patients with Chronic Schizophrenia, http://www.who.int/trialsearch/Trial2.aspx?TrialID=ChiCTR2000035746, 2020.	No	Animal experiment
1095	ChiCtr, The effectiveness of Integrated psychological therapy (IPT) in patients with schizophrenia, https://trialsearch.who.int/Trial2.aspx?TrialID=ChiCTR2400079390, 2024.	No	Animal experiment
1096	Y. H. Chiu, C. Y. Hsu, M. L. Lu and C. H. Chen, Augmentation Strategies for Clozapine-Resistant Patients with Schizophrenia, Current pharmaceutical design, 2020, 26, 218-227.	No	Animal experiment
1097	K. H. Choi, E. Jaekal and G. Y. Lee, Motivational and Behavioral Activation as an Adjunct to Psychiatric Rehabilitation for Mild to Moderate Negative Symptoms in Individuals with Schizophrenia: A Proof-of-Concept Pilot Study, Frontiers in psychology, 2016, 7.	No	Animal experiment
1098	P. S. Chue and G. B. Baker, Glycine reuptake inhibition: a promising therapeutic strategy in the treatment of schizophrenia?, FUTURE MEDICINAL CHEMISTRY, 2013, 5, 1475-1477.	No	Animal experiment
1099	E. Chumakov and N. Petrova, Cognitive impairment in patients with first episode of schizophrenia receiving second-generation antipsychotics, EUROPEAN NEUROPSYCHOPHARMACOLOGY, 2020, 31, S59-S60.	No	Animal experiment
1100	R. Churchill, P. Davies, D. Caldwell, T. H. Moore, H. Jones, G. Lewis and V. Hunot, Interpersonal, cognitive analytic and other integrative therapies versus treatment as usual for depression, The Cochrane database of systematic reviews, 2010, DOI: 10.1002/14651858.Cd008703.	No	Animal experiment
1101	A. Z. Cilic, M. Zemba, M. Cilic, S. Strbe, S. Ilic, J. Vukojevic, Z. Zoricic, I. Filipcic, A. Kokot, I. M. Smoday, I. Rukavina, A. B. Blagaic, A. Tvrdeic, B. Duplancic, V. Stambolija, D. Marcinko, A. Skrtic, S. Seiwerth and P. Sikiric, BPC 157, L-NAME, L-Arginine, NO-Relation, in the Suited Rat Ketamine Models Resembling "Negative-Like" Symptoms of Schizophrenia, Biomedicines, 2022, 10.	No	Animal experiment
1102	N. Cipriani, E. Smith, S. Rutter, N. Derish, D. Rosell, M. McClure, H. Koenigsberg and M. Mercedes Perez-Rodriguez, Social cognitive performance after oxytocin intranasal administration: a preliminary analysis on a sample of outpatients with borderline or schizotypal personality disorder, Journal of psychopathology, 2021, 27, 28‐29.	No	Animal experiment
1103	M. A. Cirillo and L. J. Seidman, Verbal declarative memory dysfunction in schizophrenia: From clinical assessment to genetics and brain mechanisms, Neuropsychology review, 2003, 13, 43-77.	No	Animal experiment
1104	L. Citrome, Strategies for managing treatment-resistant schizophrenia, Drug benefit trends, 2004, 16, 7‐12.	No	Animal experiment
1105	L. Citrome, A. Ota, K. Nagamizu, P. Perry, E. Weiller and R. Baker, Brexpiprazole (OPC-34712) vs aripiprazole in adults with acute schizophrenia: a multicenter, randomized, open-label, flexible-dose, exploratory study, EUROPEAN NEUROPSYCHOPHARMACOLOGY, 2015, 25, S516-S517.	No	Animal experiment
1106	A. Clamor, L. Ludwig and T. M. Lincoln, Heart rate variability as an index of emotion (dys)regulation in psychosis?, International journal of psychophysiology : official journal of the International Organization of Psychophysiology, 2020, 158, 310-317.	No	Animal experiment
1107	P. Clarke, A. M. Jones and M. Hayward, Increasing access to brief Coping Strategy Enhancement for distressing voices: a service valuation exploring a possible rote for briefly-trained therapists, COGNITIVE BEHAVIOUR THERAPIST, 2021, 14.	No	Animal experiment
1108	C. L. Clelland, J. T. Kantrowitz, T. Choo, J. D. Clelland and J. A. Lieberman, Adjunctive sapropterin dihydrochloride treatment in schizophrenia: A positive proof-of-concept, rater-blind, randomized, multivitamin-controlled study, Schizophrenia research, 2020, 218, 321-323.	No	Animal experiment
1109	A. Cocchi, A. Meneghelli and A. Preti, Programma 2000: celebrating 10 years of activity of an Italian pilot programme on early intervention in psychosis, AUSTRALIAN AND NEW ZEALAND JOURNAL OF PSYCHIATRY, 2008, 42, 1003-1012.	No	Animal experiment
1110	B. A. Coffman, S. M. Haigh, T. K. Murphy and D. F. Salisbury, Event-related potentials demonstrate deficits in acoustic segmentation in schizophrenia, Schizophrenia research, 2016, 173, 109-115.	No	Animal experiment
1111	J. S. Cordes, K. A. Mathiak, M. Dyck, E. M. Alawi, T. J. Gaber, F. D. Zepf, M. Klasen, M. Zvyagintsev, R. C. Gur and K. Mathiak, Cognitive and neural strategies during control of the anterior cingulate cortex by fMRI neurofeedback in patients with schizophrenia, Frontiers in behavioral neuroscience, 2015, 9, 169.	No	Animal experiment
1112	C. U. Correll, J. M. Rubio and J. M. Kane, What is the risk-benefit ratio of long-term antipsychotic treatment in people with schizophrenia?, World psychiatry : official journal of the World Psychiatric Association (WPA), 2018, 17, 149-160.	No	Animal experiment
1113	C. M. Crisp, A. Sahni, S. W. Pang, L. D. Vanes, T. Szentgyorgyi, B. Averbeck, R. J. Moran and S. S. Shergill, Deterioration in cognitive control related mPFC function underlying development of treatment resistance in early psychosis, Scientific reports, 2024, 14, 12985.	No	Animal experiment
1114	G. Csukly, B. Orbán-Szigeti, K. Suri, R. Zsigmond, L. Hermán, V. Simon, A. Kabaji, B. Bata, P. Hársfalvi, E. Vass, É. Csibri, K. Farkas and J. Réthelyi, Theta-burst rTMS in schizophrenia to ameliorate negative and cognitive symptoms: study protocol for a double-blind, sham-controlled, randomized clinical trial, Trials, 2024, 25, 269.	No	Animal experiment
1115	G. Csukly, B. Orbán-Szigeti, K. Suri, R. Zsigmond, L. Hermán, V. Simon, A. Kabaji, B. Bata, P. Hársfalvi, E. Vass and et al., Theta-burst rTMS in schizophrenia to ameliorate negative and cognitive symptoms: study protocol for a double-blind, sham-controlled, randomized clinical trial, Trials, 2024, 25, 269.	No	Animal experiment
1116	Ctri, A trial to study the usefulness of Tamil version of Integrated Psychological Therapy in Patients with Schizophrenia in Coimbatore, https://trialsearch.who.int/Trial2.aspx?TrialID=CTRI/2019/02/017569, 2019.	No	Animal experiment
1117	Ctri, comparison of effects of ketofol (mixture of ketamine and propofol) vs propofol on the electric current dose required for seizure generation in patients undergoing electroconvulsive therapy, https://trialsearch.who.int/Trial2.aspx?TrialID=CTRI/2020/09/027921, 2020.	No	Animal experiment
1118	Ctri, A study to assess efficacy of Electroconvulsive Therapy (ECT) in schizophrenia patients who have not responded/tolerated Clozapine, https://trialsearch.who.int/Trial2.aspx?TrialID=CTRI/2021/05/033775, 2021.	No	Animal experiment
1119	F. Dal Santo, I. Jarratt-Barnham, L. Gonzalez-Blanco, M. Paz Garcia-Portilla, J. Bobes and E. Fernandez-Egea, Longitudinal effects of clozapine concentration and clozapine to N-desmethylclozapine ratio on cognition: A mediation model, EUROPEAN NEUROPSYCHOPHARMACOLOGY, 2020, 33, 158-163.	No	Animal experiment
1120	D. Dassa, L. Boyer, P. Raymondet and T. Bottai, One or more durations of untreated psychosis?, Acta psychiatrica Scandinavica, 2011, 123, 494-494.	No	Animal experiment
1121	M. Dayabandara, R. Hanwella, S. Ratnatunga, S. Seneviratne, C. Suraweera and V. A. de Silva, Antipsychotic-associated weight gain: management strategies and impact on treatment adherence, Neuropsychiatric disease and treatment, 2017, 13.	No	Animal experiment
1122	F. Y. R. de Araújo, A. J. M. Chaves Filho, A. M. Nunes, G. V. de Oliveira, P. X. L. Gomes, G. S. Vasconcelos, J. Carletti, M. O. de Moraes, M. E. de Moraes, S. M. M. Vasconcelos, F. C. F. de Sousa, D. F. de Lucena and D. S. Macedo, Involvement of anti-inflammatory, antioxidant, and BDNF up-regulating properties in the antipsychotic-like effect of the essential oil of Alpinia zerumbet in mice: a c…	No	Animal experiment
1123	F. Y. R. de Araújo, A. Filho, A. M. Nunes, G. V. de Oliveira, P. X. L. Gomes, G. S. Vasconcelos, J. Carletti, M. O. de Moraes, M. E. de Moraes, S. M. M. Vasconcelos, F. C. F. de Sousa, D. F. de Lucena and D. S. Macedo, Involvement of anti-inflammatory, antioxidant, and BDNF up-regulating properties in the antipsychotic-like effect of the essential oil of <i>Alpinia zerumbet</i> in mice: a compara…	No	Animal experiment
1124	A. de Bartolomeis, M. Ciccarelli, L. Vellucci, M. Fornaro, F. Iasevoli and A. Barone, Update on novel antipsychotics and pharmacological strategies for treatment-resistant schizophrenia, Expert opinion on pharmacotherapy, 2022, 23, 2035-2052.	No	Animal experiment
1125	A. de Bartolomeis, G. Fiore and F. Iasevoli, Dopamine-glutamate interaction and antipsychotics mechanism of action: Implication for new pharmacological strategies in psychosis, Current pharmaceutical design, 2005, 11, 3561-3594.	No	Animal experiment
1126	A. de Bartolomeis, L. Vellucci, M. C. Austin, G. De Simone and A. Barone, Rational and Translational Implications of D-Amino Acids for Treatment-Resistant Schizophrenia: From Neurobiology to the Clinics, Biomolecules, 2022, 12.	No	Animal experiment
1127	N. de Bruin, J. Prickaerts, A. van Loevezijn, J. Venhorst, L. de Groote, P. Houba, O. Reneerkens, S. Akkerman and C. G. Kruse, Two novel 5-HT<sub>6</sub> receptor antagonists ameliorate scopolamine-induced memory deficits in the object recognition and object location tasks in Wistar rats, NEUROBIOLOGY OF LEARNING AND MEMORY, 2011, 96, 392-402.	No	Animal experiment
1128	C. K. W. De Dreu and M. E. Kret, Oxytocin Conditions Intergroup Relations Through Upregulated In-Group Empathy, Cooperation, Conformity, and Defense, Biological psychiatry, 2016, 79, 165-173.	No	Animal experiment
1129	J. de Leon, C. J. Ruan, G. Schoretsanitis and C. De Las Cuevas, A Rational Use of Clozapine Based on Adverse Drug Reactions, Pharmacokinetics, and Clinical Pharmacopsychology, Psychotherapy and psychosomatics, 2020, 89, 200‐214.	No	Animal experiment
1130	A. W. de Mamani, D. Lopez, M. M. McLaughlin, S. S. Ahmad and O. Altamirano, A Pilot Study to Assess the Feasibility and Efficacy of a Transdiagnostic, Religiously/Spiritually-Integrated, Culturally Informed Therapy, SPIRITUALITY IN CLINICAL PRACTICE, 2023, 10, 233-244.	No	Animal experiment
1131	A. De Mare, M. Cantarella and G. Galeoto, Effectiveness of Integrated Neurocognitive Therapy on Cognitive Impairment and Functional Outcome for Schizophrenia Outpatients, Schizophrenia research and treatment, 2018, 2018, 2360697.	No	Animal experiment
1132	Z. Degraff, G. S. Souza, N. A. Santos, I. I. Shoshina, F. M. Felisberti, T. P. Fernandes and G. Sigurdsson, Brain atrophy and cognitive decline in bipolar disorder: Influence of medication use, symptomatology and illness duration, Journal of psychiatric research, 2023, 163, 421-429.	No	Animal experiment
1133	C. Delgado-Sallent, T. Gener, P. Nebot, C. Lopez-Cabezon and M. V. Puig, Neural substrates of cognitive impairment in a NMDAR hypofunction mouse model of schizophrenia and partial rescue by risperidone, FRONTIERS IN CELLULAR NEUROSCIENCE, 2023, 17.	No	Animal experiment
1134	S. I. Deutsch, B. L. Schwartz, N. R. Schooler, C. H. Brown, R. B. Rosse and S. M. Rosse, Targeting alpha-7 nicotinic neurotransmission in schizophrenia: a novel agonist strategy, Schizophrenia research, 2013, 148, 138-144.	No	Animal experiment
1135	A. D. Dey, A. Mannan, S. Dhiman and T. G. Singh, Unlocking new avenues for neuropsychiatric disease therapy: the emerging potential of Peroxisome proliferator-activated receptors as promising therapeutic targets, Psychopharmacology, 2024, 241, 1491-1516.	No	Animal experiment
1136	A. Dlagnekova and W. Van Staden, The validity of a therapeutic invigoration task in avolitional schizophrenia outpatients, Journal of clinical psychology, 2024, 80, 7-22.	No	Animal experiment
1137	M. Dorofeikova, N. Neznanov and N. Petrova, Cognitive deficit in patients with paranoid schizophrenia: Its clinical and laboratory correlates, Psychiatry research, 2018, 262, 542-548.	No	Animal experiment
1138	A. Dorotenko, M. Tur, A. Dolgorukova, N. Bortnikov, I. V. Belozertseva, E. E. Zvartau, R. R. Gainetdinov and I. Sukhanov, The Action of TAAR1 Agonist RO5263397 on Executive Functions in Rats, Cellular and molecular neurobiology, 2020, 40, 215-228.	No	Animal experiment
1139	C. T. Dourish and G. R. Dawson, Precompetitive consortium approach to validation of the next generation of biomarkers in schizophrenia, BIOMARKERS IN MEDICINE, 2014, 8, 5-8.	No	Animal experiment
1140	C. Doyen, Y. Contejean, V. Risler, M. Asch, I. Amado, C. Launay, P. D. Redon, I. Burnouf and K. Kaye, Cognitive remediation therapy for children: Literature data and clinical application in a child and adolescent psychiatry department, ARCHIVES DE PEDIATRIE, 2015, 22, 418-426.	No	Animal experiment
1141	C. Doyen, Y. Contejean, V. Risler, M. Asch, I. Amado, C. Launay, B. Redon Pde, I. Burnouf and K. Kaye, [Cognitive remediation therapy for children: literature data and clinical application in a child and adolescent psychiatry department], Archives de pediatrie : organe officiel de la Societe francaise de pediatrie, 2015, 22, 418-426.	No	Animal experiment
1142	Drks, Are Antipsychotics Neurotoxic or Neuroprotective? A Long-term Comparison of Two Treatment Strategies of Schizophrenia, https://trialsearch.who.int/Trial2.aspx?TrialID=DRKS00008018, 2015.	No	Animal experiment
1143	Drks, Efficacy of "Integrated Social Cognitive and Behavioral Skills Therapy" (ISST) in Improving Functional Outcome in Schizophrenia, https://trialsearch.who.int/Trial2.aspx?TrialID=DRKS00010033, 2016.	No	Animal experiment
1144	D. C. D'Souza, "GONE TO POT": EVIDENCE FROM LABORATORY STUDIES WITH Δ-9-THC, JOURNAL OF PSYCHOPHARMACOLOGY, 2010, 24, A1-A1.	No	Animal experiment
1145	D. C. D'Souza, R. Radhakrishnan, E. Perry, S. Bhakta, N. M. Singh, R. Yadav, D. Abi-Saab, B. Pittman, S. K. Chaturvedi, M. P. Sharma, M. Bell and C. Andrade, Feasibility, Safety, and Efficacy of the Combination of D-Serine and Computerized Cognitive Retraining in Schizophrenia: An International Collaborative Pilot Study, Neuropsychopharmacology : official publication of the American College of Ne…	No	Animal experiment
1146	D. C. D'Souza, R. Radhakrishnan, E. Perry, S. Bhakta, N. M. Singh, R. Yadav, D. Abi-Saab, B. Pittman, S. K. Chaturvedi, M. P. Sharma and et al., Feasibility, safety, and efficacy of the combination of D-serine and computerized cognitive retraining in schizophrenia: an international collaborative pilot study, Neuropsychopharmacology : official publication of the American College of Neuropsychophar…	No	Animal experiment
1147	J. Dubreucq, M. Faraldo, M. Abbes, B. Ycart, H. Richard-Lepouriel, S. Favre, F. Jermann, J. Attal, M. Bakri, T. Cohen and et al., Narrative enhancement and cognitive therapy (NECT) to improve social functioning in people with serious mental illness: study protocol for a stepped-wedge cluster randomized controlled trial, Trials, 2021, 22, 124.	No	Animal experiment
1148	P. Duda, J. Wisniewski, T. Wójtowicz, O. Wójcicka, M. Jaskiewicz, D. Drulis-Fajdasz, D. Rakus, J. A. McCubrey and A. Gizak, Targeting GSK3 signaling as a potential therapy of neurodegenerative diseases and aging, Expert opinion on therapeutic targets, 2018, 22, 833-848.	No	Animal experiment
1149	M. Duggan, Do new prescription drugs pay for themselves? The case of second-generation antipsychotics, JOURNAL OF HEALTH ECONOMICS, 2005, 24, 1-31.	No	Animal experiment
1150	M. DuMont, A. Agostinis, K. Singh, E. Swan, Y. Buttle and D. Tropea, Sex representation in neurodegenerative and psychiatric disorders' preclinical and clinical studies, Neurobiology of disease, 2023, 184.	No	Animal experiment
1151	G. Dunbar and J. Lieberman, THE ALPHA7 NEURONAL NICOTINIC RECEPTOR (NNR) MODULATOR TC-5619 WAS EFFICACIOUS AND GENERALLY WELL TOLERATED IN AN ADD-ON TRIAL IN COGNITIVE DYSFUNCTION IN SCHIZOPHRENIA, JOURNAL OF PSYCHOPHARMACOLOGY, 2011, 25, A67-A67.	No	Animal experiment
1152	C. Dunleavy, R. J. Elsworthy, S. J. Wood, K. Allott, F. Spencer, R. Upthegrove and S. Aldred, Exercise4Psychosis: A randomised control trial assessing the effect of moderate-to-vigorous exercise on inflammatory biomarkers and negative symptom profiles in men with first-episode psychosis, BRAIN BEHAVIOR AND IMMUNITY, 2024, 120, 379-390.	No	Animal experiment
1153	G. Dunn, D. Fowler, R. Rollinson, D. Freeman, E. Kuipers, B. Smith, C. Steel, J. Onwumere, S. Jolley, P. Garety and P. Bebbington, Effective elements of cognitive behaviour therapy for psychosis: results of a novel type of subgroup analysis based on principal stratification, Psychological medicine, 2012, 42, 1057-1068.	No	Animal experiment
1154	I. Dzafic, J. Spark, I. Bell, S. Wood, S. Lavoie, T. Whitford, H. P. Yuen, N. Thomas, A. Thompson and M. Alvarez-Jimenez, PAPER: the hybrid study: integrating neurofeedback, virtual reality, and cognitive behaviour therapy for the treatment of hearing voices, Early intervention in psychiatry, 2023, 17, 141.	No	Animal experiment
1155	S. M. Eack, Cognitive Remediation: A New Generation of Psychosocial Interventions for People with Schizophrenia, SOCIAL WORK, 2012, 57, 235-246.	No	Animal experiment
1156	S. M. Eack and M. Keshavan, Integrating the treatment of social and non-social cognitive impairments in schizophrenia with cognitive enhancement therapy, Schizophrenia bulletin, 2013, 39, S328.	No	Animal experiment
1157	S. M. Eack, J. A. Wojtalik, K. M. Prasad, A. N. Francis, T. S. Bhojraj, R. Y. Cho, D. P. Greenwald, S. S. Hogarty and M. S. Keshavan, A broad cortical reserve accelerates response to cognitive enhancement therapy in early course schizophrenia, Clinical and translational science, 2012, 5, 152‐153.	No	Animal experiment
1158	A. Egerton, S. Cochran, L. Reid, S. McGregor, B. J. Morris and J. A. Pratt, A phencyclidine rat model of hypoerontality and cognitive inflexibility in schizophrenia, JOURNAL OF PSYCHOPHARMACOLOGY, 2004, 18, A74-A74.	No	Animal experiment
1159	P. El-Mallakh and J. Findlay, Strategies to improve medication adherence in patients with schizophrenia: the role of support services, Neuropsychiatric disease and treatment, 2015, 11, 1077-1090.	No	Animal experiment
1160	J. D. Elsworth, S. M. Groman, J. D. Jentsch, R. Valles, M. Shahid, E. Wong, H. Marston and R. H. Roth, Asenapine effects on cognitive and monoamine dysfunction elicited by subchronic phencyclidine administration, Neuropharmacology, 2012, 62, 1442-1452.	No	Animal experiment
1161	H. Emadi-Kouchak, P. Mohammadinejad, A. Asadollahi-Amin, M. Rasoulinejad, A. Zeinoddini, A. Yalda and S. Akhondzadeh, Therapeutic effects of minocycline on mild-to-moderate depression in HIV patients: a double-blind, placebo-controlled, randomized trial, International clinical psychopharmacology, 2016, 31, 20-26.	No	Animal experiment
1162	R. Emsley, G. Dunn and I. R. White, Mediation and moderation of treatment effects in randomised controlled trials of complex interventions, STATISTICAL METHODS IN MEDICAL RESEARCH, 2010, 19, 237-270.	No	Animal experiment
1163	R. A. Emsley, A. C. Ster, D. Edwards, G. Forbes, J. Hellier, M. Payne, N. Beckley-Hoelscher and K. M. Lee, ACCOUNTING FOR DIFFERENTIAL UPTAKE OF TREATMENT-AS-USUAL IN OPENLABEL RCTS: a COMPARISON OF METHODS AND ILLUSTRATION IN MENTAL HEALTH TRIALS, Clinical trials (London, England), 2023, 20, 44‐45.	No	Animal experiment
1164	S. Englisch and M. Zink, Treatment-resistant Schizophrenia: Evidence-based Strategies, Mens sana monographs, 2012, 10, 20-32.	No	Animal experiment
1165	K. A. Epstein and S. Kumra, Altered cortical maturation in adolescent cannabis users with and without schizophrenia, Schizophrenia research, 2015, 162, 143-152.	No	Animal experiment
1166	E. A. Ermakov, M. M. Melamud, V. N. Buneva and S. A. Ivanova, Immune System Abnormalities in Schizophrenia: An Integrative View and Translational Perspectives, Frontiers in psychiatry, 2022, 13.	No	Animal experiment
1167	A. O. Ermakova, P. Ramachandra, P. R. Corlett, P. C. Fletcher and G. K. Murray, Effects of methamphetamine administration on information gathering during probabilistic reasoning in healthy humans, PloS one, 2014, 9, e102683.	No	Animal experiment
1168	R. Espinosa, C. Valiente, F. Varese and R. P. Bentall, Can We Ameliorate Psychotic Symptoms by Improving Implicit Self-Esteem? A Proof-of-Concept Experience Sampling Study of an Evaluative Classical Conditioning Intervention, JOURNAL OF NERVOUS AND MENTAL DISEASE, 2018, 206, 699-704.	No	Animal experiment
1169	F. Estrada, J. M. Crosas, M. Ahuir, S. Perez, W. Zabala, R. Aguayo, J. D. Barbero, I. Montalvo, M. Tost, L. Llaurado and et al., Free thyroxin concentrations moderate the response to a cognitive remediation therapy in people with early psychosis: preliminary findings, Schizophrenia bulletin, 2020, 46, S303‐S304.	No	Animal experiment
1170	F. Estrada, J. M. Crosas, M. Ahuir, S. Pérez-Muñoz, W. Zabala, R. Aguayo, J. D. Barbero, I. Montalvo, M. Tost, L. Llauradó, A. Guardia, D. Palao, J. A. Monreal and J. Labad, Free Thyroxine Concentrations Moderate the Response to a Cognitive Remediation Therapy in People With Early Psychosis: A Pilot Randomized Clinical Trial, Frontiers in psychiatry, 2020, 11.	No	Animal experiment
1171	A. T. Euctr, A multi-center, double-blind, flexible-dose efficacy trial with Org 25935 versus placebo as add-on therapy in subjects with predominant, persistent negative symptoms of schizophrenia treated with a stable dose of a second generation antipsychotic. - Glycine uptake Inhibitor Add-on in Negative symptoms Trial (GIANT), https://trialsearch.who.int/Trial2.aspx?TrialID=EUCTR2006-003080-31-…	No	Animal experiment
1172	E. S. Euctr, An irregular trial in which the identity of those receiving the intervention in twin groups is concealed from both the administrators and subject until the test is completed. The trial is to check the safety and efficacy of GWP42003-P versus Placebo as a joining therapy in Participants with Schizophrenia Experiencing Inadequate Response to Ongoing Antipsychotic Treatment, https://tri…	No	Animal experiment
1173	S. E. Euctr, SCORE An open, randomised, parallel, three treatment groups, multicentre, phase IV study - in real life - to compare the change in social outcome of quetiapine fumarate (Seroquel®) combined with Cognitive Remediation Therapy to conventional treatment in patients with schizophrenia. - SCORE, https://trialsearch.who.int/Trial2.aspx?TrialID=EUCTR2005-000258-64-SE, 2005.	No	Animal experiment
1174	S. E. Euctr, A Multicenter, Comparative, Randomized, Double-Blind, Placebo Controlled Study on the Effect on Weight of Adjunctive Treatment with Aripiprazole in Patients with Schizophrenia + Pharmacogenetics Blood Sample Amendment 01 - Site Specific (Version 1.0, Dated 2005-10-03) + Protocol Amendment 02 (version 1.0, dated 2006-01-23) + Revised Protocol 02, incorporating Amendments 03 and 05, ht…	No	Animal experiment
1175	eudract_number, This is a multicenter, double-blind, randomized, placebo-controlled, parallel-group study: the efficacy and safety of investigated drug RVT-101 at a dose of 35 mg daily when used as an adjunct treatment to stable donepezil therapy will be evaluated over a 24-week treatment period for mild to moderate Alzheimer’s disease in patients on stable therapy with donepezil, https://www.cli…	No	Animal experiment
1176	A. E. Evins, Extended duration pharmacotherapy with varenicline prevents relapse to smoking in adult smokers with schizophrenia, Neuropsychopharmacology : official publication of the American College of Neuropsychopharmacology, 2013, 38, S63‐S64.	No	Animal experiment
1177	P. Falkai and A. Schmitt, Improvement of Cognitive Deficits in the Focus of New Treatment Strategies in Schizophrenia, FORTSCHRITTE DER NEUROLOGIE PSYCHIATRIE, 2014, 82, 127-127.	No	Animal experiment
1178	A. Farreny, J. Aguado, S. Corbera, S. Ochoa, E. Huerta-Ramos and J. Usall, Baseline predictors for success following strategy-based cognitive remediation group training in schizophrenia, Journal of nervous and mental disease, 2016, 204, 585‐589.	No	Animal experiment
1179	A. Farreny, J. Aguado, S. Ochoa, E. Huerta-Ramos, F. Marsa, R. Lopez-Carrilero, V. Carral, J. M. Haro and J. Usall, REPYFLEC cognitive remediation group training in schizophrenia Looking for an integrative approach, Schizophrenia research, 2012, 142, 137-144.	No	Animal experiment
1180	A. Farreny, J. Aguado, S. Ochoa, E. Huerta-Ramos, F. Marsà, R. López-Carrilero, V. Carral, J. M. Haro and J. Usall, REPYFLEC cognitive remediation group training in schizophrenia: Looking for an integrative approach, Schizophrenia research, 2012, 142, 137-144.	No	Animal experiment
1181	A. Farreny and J. Usall, REPYFLEC cognitive remediation group training in schizophrenia: looking for an integrative approach, European archives of psychiatry and clinical neuroscience, 2013, 263, S49.	No	Animal experiment
1182	T. Fasshauer, A. Sprenger, K. Silling, J. E. Silberg, A. Vosseler, S. Minoshita, S. Satoh, M. Dorr, K. Koelkebeck and R. Lencer, Visual exploration of emotional faces in schizophrenia using masks from the Japanese Noh theatre, Neuropsychologia, 2019, 133, 107193.	No	Animal experiment
1183	R. Faucard, A. Kuzmin, E. Kuteeva, E. Elvander-Tottie and S. O. Ogren, Effects of typical and atypical antipsychotic drugs on spatial learning and memory consolidation in normal rat, EUROPEAN NEUROPSYCHOPHARMACOLOGY, 2008, 18, S458-S459.	No	Animal experiment
1184	J. Favrod, S. Rexhaj, P. Ferrari, S. Bardy, C. Hayoz, S. Morandi, C. Bonsack and F. Giuliani, French version validation of the psychotic symptom rating scales (PSYRATS) for outpatients with persistent psychotic symptoms, BMC psychiatry, 2012, 12.	No	Animal experiment
1185	A. Feeney, R. S. Hock, M. P. Freeman, M. Flynn, B. Hoeppner, D. V. Iosifescu, M. H. Trivedi, G. Sanacora, S. J. Mathew, C. Debattista, D. F. Ionescu, M. Fava and G. I. Papakostas, The effect of single administration of intravenous ketamine augmentation on suicidal ideation in treatment-resistant unipolar depression: Results from a randomized double-blind study, European neuropsychopharmacology : …	No	Animal experiment
1186	D. Feifel, G. Melendez and P. D. Shilling, A neurotensin agonist abolishes cognitive deficits in brattleboro rats, Biological psychiatry, 2006, 59, 76S-76S.	No	Animal experiment
1187	K. A. Feigenson, B. P. Keane, M. W. Roché and S. M. Silverstein, Contour integration impairment in schizophrenia and first episode psychosis: state or trait?, Schizophrenia research, 2014, 159, 515-520.	No	Animal experiment
1188	X. Y. Feng, T. T. Shen, Q. C. Wu, J. Wang, P. Ni, J. Liu, X. P. Zhou, H. Hu and W. F. Luo, A novel approach to treating post-stroke depression: administration of Botulinum Toxin A via local facial injection, Frontiers in neurology, 2024, 15.	No	Animal experiment
1189	A. A. Fenton, M. Wesierska, D. Klement and A. V. Olypher, Hippocampus-dependent cognitive coordination in rats, Schizophrenia bulletin, 2005, 31, 298-298.	No	Animal experiment
1190	K. Fleming, P. Thyrum, C. Yeh, D. L. Vargo and S. G. Potkin, Cognitive improvements in psychotic subjects treated with "Seroquel" (quetiapine fumarate): an exploratory study, Journal of clinical psychopharmacology, 2001, 21, 527‐529.	No	Animal experiment
1191	H. Florian, A. Meier, S. Gauthier, S. Lipschitz, Y. Z. Lin, Q. Tang, A. A. Othman, W. Z. Robieson and L. M. Gault, Efficacy and Safety of ABT-126 in Subjects with Mild-to-Moderate Alzheimer's Disease on Stable Doses of Acetylcholinesterase Inhibitors: A Randomized, Double-Blind, Placebo-Controlled Study, JOURNAL OF ALZHEIMERS DISEASE, 2016, 51, 1237-1247.	No	Animal experiment
1192	É. Foley, S. L. Griffiths, A. Murray, J. Rogers, F. Corsi-Zuelli, H. Hickinbotham, E. Warwick, M. Wilson, M. Kaser, G. K. Murray and et al., Protocol for the Psychosis Immune Mechanism Stratified Medicine (PIMS) trial: a randomised double-blind placebo-controlled trial of single-dose tocilizumab in patients with psychosis, BMJ open, 2023, 13, e067944.	No	Animal experiment
1193	M. Foley É, S. L. Griffiths, A. Murray, J. Rogers, F. Corsi-Zuelli, H. Hickinbotham, E. Warwick, M. Wilson, M. Kaser, G. K. Murray, B. Deakin, D. Jadon, J. Suckling, N. M. Barnes, R. Upthegrove and G. M. Khandaker, Protocol for the Psychosis Immune Mechanism Stratified Medicine (PIMS) trial: a randomised double-blind placebo-controlled trial of single-dose tocilizumab in patients with psychosis, …	No	Animal experiment
1194	G. Fond, F. Berna, L. Boyer, O. Godin, L. Brunel, M. Andrianarisoa, B. Aouizerate, D. Capdevielle, I. Chereau, J. M. Danion, C. Dubertret, J. Dubreucq, C. Faget, F. Gabayet, T. Le Gloahec, P. M. Llorca, J. Mallet, D. Misdrahi, R. Rey, R. Richieri, C. Passerieux, C. Portalier, P. Roux, A. Vehier, H. Yazbek, F. Schürhoff, E. Bulzacka and F.-S. F. A. Ctr, Benzodiazepine long-term administration is a…	No	Animal experiment
1195	J. K. Forsyth, P. Bachman, D. H. Mathalon, B. J. Roach, E. Ye and R. F. Asarnow, Effects of Augmenting N-Methyl-D-Aspartate Receptor Signaling on Working Memory and Experience-Dependent Plasticity in Schizophrenia: An Exploratory Study Using Acute d-cycloserine, Schizophrenia bulletin, 2017, 43, 1123-1133.	No	Animal experiment
1196	J. C. Fortney, Telemedicine-Based Collaborative Care for Posttraumatic Stress Disorder A Randomized Clinical Trial (vol 72, pg 58, 2015), JAMA psychiatry, 2015, 72, 96-96.	No	Animal experiment
1197	J. C. Fortney, J. M. Pyne, T. A. Kimbrell, T. J. Hudson, D. E. Robinson, R. Schneider, W. M. Moore, P. J. Custer, K. M. Grubbs and P. P. Schnurr, Telemedicine-Based Collaborative Care for Posttraumatic Stress Disorder A Randomized Clinical Trial, JAMA psychiatry, 2015, 72, 58-67.	No	Animal experiment
1198	S. M. Francey, B. Nelson, A. Thompson, A. G. Parker, M. Kerr, C. Macneil, R. Fraser, F. Hughes, K. Crisp, S. Harrigan, S. J. Wood, M. Berk and P. D. McGorry, Who needs antipsychotic medication in the earliest stages of psychosis? A reconsideration of benefits, risks, neurobiology and ethics in the era of early intervention, Schizophrenia research, 2010, 119, 1-10.	No	Animal experiment
1199	A. M. Francis, A. Parks, J. Choueiry, N. El-Marj, D. Impey, V. J. Knott and D. J. Fisher, Sensory gating in tobacco-naïve cannabis users is unaffected by acute nicotine administration, Psychopharmacology, 2022, 239, 1279‐1288.	No	Animal experiment
1200	N. Freedman, R. Cutler, D. M. Engelhardt and R. Margolis, On the modification of paranoid symptomatology. II. Stylistic considerations and the effectiveness of phenothiazines, Journal of nervous and mental disease, 1970, 150, 68‐76.	No	Animal experiment
1201	R. Freedman, Ethical considerations in prenatal nutritional interventions for schizophrenia, Schizophrenia bulletin, 2019, 45, S144.	No	Animal experiment
1202	D. Freeman, S. Lambe, T. Kabir, A. Petit, L. Rosebrock, L. M. Yu, R. Dudley, K. Chapman, A. Morrison, E. O'Regan, C. Aynsworth, J. Jones, E. Murphy, R. Powling, U. Galal, J. Grabey, A. Rovira, J. Martin, C. Hollis, D. M. Clark and F. Waite, Automated virtual reality therapy to treat agoraphobic avoidance and distress in patients with psychosis (gameChange): a multicentre, parallel-group, single-b…	No	Animal experiment
1203	D. Freeman, S. Lambe, T. Kabir, A. Petit, L. Rosebrock, L. M. Yu, R. Dudley, K. Chapman, A. Morrison, E. O'Regan, C. Aynsworth, J. Jones, E. Murphy, R. Powling, U. Galal, J. Grabey, A. Rovira, J. Martin, C. Hollis, D. M. Clark, F. Waite and G. GameChange Trial, Automated virtual reality therapy to treat agoraphobic avoidance and distress in patients with psychosis gameChange): a multicentre, para…	No	Animal experiment
1204	D. Freeman, S. Lambe, T. Kabir, A. Petit, L. Rosebrock, L. M. Yu, R. Dudley, K. Chapman, A. Morrison, E. O'Regan and et al., Automated virtual reality therapy to treat agoraphobic avoidance and distress in patients with psychosis (gameChange): a multicentre, parallel-group, single-blind, randomised, controlled trial in England with mediation and moderation analyses, The lancet. Psychiatry, 2022, …	No	Animal experiment
1205	J. Freeman, A. Garcia, K. Benito, C. Conelea, J. Sapyta, M. Khanna, J. March and M. Franklin, The pediatric obsessive compulsive disorder treatment study for young children (POTS Jr): Developmental considerations in the rationale, design, and methods, JOURNAL OF OBSESSIVE-COMPULSIVE AND RELATED DISORDERS, 2012, 1, 294-300.	No	Animal experiment
1206	J. I. Friedman, D. Carpenter, J. Lu, J. Fan, C. Y. Tang, L. White, M. Parrella, S. Bowler, Z. Elbaz, L. Flanagan and et al., A pilot study of adjunctive atomoxetine treatment to second-generation antipsychotics for cognitive impairment in schizophrenia, Journal of clinical psychopharmacology, 2008, 28, 59‐63.	No	Animal experiment
1207	J. I. Friedman, D. Carpenter, J. Lu, J. Fan, C. Y. Tang, L. White, M. Parrella, S. Bowler, Z. Elbaz, L. Flanagan and P. D. Harvey, A pilot study of adjunctive atomoxetine treatment to second-generation antipsychotics for cognitive impairment in schizophrenia, Journal of clinical psychopharmacology, 2008, 28, 59-63.	No	Animal experiment
1208	J. I. Friedman, H. Temporini and K. L. Davis, Pharmacologic strategies for augmenting cognitive performance in schizophrenia, Biological psychiatry, 1999, 45, 1-16.	No	Animal experiment
1209	I. J. Frota, A. L. B. de Oliveira, D. N. De Lima, Jr., C. W. L. Costa Filho, C. E. S. Menezes, M. V. R. Soares, A. J. M. Chaves Filho, D. B. Lós, R. T. A. Moreira, G. A. Viana, E. M. Campos, S. M. M. Vasconcelos, M. V. Seeman, D. S. Macêdo and L. L. O. Sanders, Decrease in cognitive performance and increase of the neutrophil-to-lymphocyte and platelet-to-lymphocyte ratios with higher doses of ant…	No	Animal experiment
1210	Y. Fujita, T. Ishima, S. Kunitachi, H. Hagiwara, L. Zhang, M. Iyo and K. Hashimoto, Phencyclidine-induced cognitive deficits in mice are improved by subsequent subchronic administration of the antibiotic drug minocycline, Progress in neuro-psychopharmacology & biological psychiatry, 2008, 32, 336-339.	No	Animal experiment
1211	K. Fukunaga, Clinical implication of sigma-1 receptor ligands in neurodegenerative disease therapy, Journal of pharmacological sciences, 2013, 121, 33P-33P.	No	Animal experiment
1212	F. Fumagalli, A. Frasca, G. Racagni and M. A. Riva, Cognitive Effects of Second-Generation Antipsychotics Current Insights into Neurochemical Mechanisms, CNS drugs, 2009, 23, 603-614.	No	Animal experiment
1213	M. Furuya, T. Miyaoka, T. Tsumori, K. Liaury, S. Hashioka, R. Wake, K. Tsuchie, M. Fukushima, S. Ezoe and J. Horiguchi, Yokukansan promotes hippocampal neurogenesis associated with the suppression of activated microglia in Gunn rat, JOURNAL OF NEUROINFLAMMATION, 2013, 10.	No	Animal experiment
1214	M. Furuya, T. Miyaoka, T. Tsumori, K. Liaury, S. Hashioka, R. Wake, K. Tsuchie, M. Fukushima, S. Ezoe and J. Horiguchi, Yokukansan promotes hippocampal neurogenesis associated with the suppression of activated microglia in Gunn rat, JOURNAL OF NEUROINFLAMMATION, 2013, 10.	No	Animal experiment
1215	A. Gadelha, A. A. Berberian, D. M. L. V. Rocha, B. S. Scarpato, C. T. Matsuzaka, M. F. Maranhao, C. S. Noto, A. F. Santos Filho, M. A. C. Smith, J. J. Mari and R. A. Bressan, No Influence of Age at Onset and Duration of Illness on Executive Functioning Among Patients with Schizophrenia, Biological psychiatry, 2010, 67, 83S-83S.	No	Animal experiment
1216	B. Galińska, A. Szulc and A. Czernikiewicz, [Duration of untreated psychosis in first-episode schizophrenia: clinical and cognitive correlates], Psychiatria polska, 2005, 39, 859-868.	No	Animal experiment
1217	B. Gallhofer, THE EFFECT OF DIFFERENT TREATMENT STRATEGIES ON COGNITIVE PERFORMANCE IN SCHIZOPHRENIA: BALANCE BETWEEN CLINICAL AND PRECLINICAL STUDIES, JOURNAL OF PSYCHOPHARMACOLOGY, 2010, 24, A9-A9.	No	Animal experiment
1218	I. K. Gallos, L. Mantonakis, E. Spilioti, E. Kattoulas, E. Savvidou, E. Anyfandi, E. Karavasilis, N. Kelekis, N. Smyrnis and C. Siettos, The relation of integrated psychological therapy to resting state functional brain connectivity networks in patients with schizophrenia, Psychiatry research, 2021, 306.	No	Animal experiment
1219	C. S. Gama, L. Canever, B. Panizzutti, C. Gubert, L. Stertz, R. Massuda, M. Pedrini, D. F. de Lucena, R. D. Luca, D. B. Fraga, A. S. Heylmann, P. F. Deroza and A. I. Zugno, Effects of omega-3 dietary supplement in prevention of positive, negative and cognitive symptoms: a study in adolescent rats with ketamine-induced model of schizophrenia, Schizophrenia research, 2012, 141, 162-167.	No	Animal experiment
1220	C. S. Gama, B. Panizzutti, C. Gubert, L. Stertz, R. Massuda, M. Sulzbach, P. D. Goi, M. P. Vasconcelos-Moreno, L. Canever, A. Haylmann, P. Deroza and A. I. Zugno, Effects of Omega-3. Dietary Supplement in Prevention of Positive, Negative and Cognitive Symptoms: A Study in Adolescent Rats with Ketamine-Induced Model of Schizophrenia, Biological psychiatry, 2012, 71, 40S-41S.	No	Animal experiment
1221	X. Gao, Y. Ni, W. Hu, G. Wang and X. He, Comparative study about the therapeutic effect of cTBS and rTMS in the treatment of auditory verbal hallucinations in schizophrenia, Postgraduate medical journal, 2025, 101, 203-211.	No	Animal experiment
1222	A. M. Garcia, A. Martinez and C. Gil, Enhancing cAMP Levels as Strategy for the Treatment of Neuropsychiatric Disorders, CURRENT TOPICS IN MEDICINAL CHEMISTRY, 2016, 16, 3527-3535.	No	Animal experiment
1223	A. M. Garcia, A. Martinez and C. Gil, Enhancing cAMP Levels as Strategy for the Treatment of Neuropsychiatric Disorders, CURRENT TOPICS IN MEDICINAL CHEMISTRY, 2016, 16, 3527-3535.	No	Animal experiment
1224	N. Garel, J. Drury, J. Thibault Levesque, N. Goyette, A. Lehmann, K. Looper, D. Erritzoe, S. Dames, G. Turecki, S. Rej and et al., The Montreal model: an integrative biomedical-psychedelic approach to ketamine for severe treatment-resistant depression, Frontiers in psychiatry, 2023, 14.	No	Animal experiment
1225	P. L. R. Gaskin, M. Toledo-Rodriguez, S. P. H. Alexander and K. C. F. Fone, Down-Regulation of Hippocampal Genes Regulating Dopaminergic, GABAergic, and Glutamatergic Function Following Combined Neonatal Phencyclidine and Post-Weaning Social Isolation of Rats as a Neurodevelopmental Model for Schizophrenia, INTERNATIONAL JOURNAL OF NEUROPSYCHOPHARMACOLOGY, 2016, 19.	No	Animal experiment
1226	F. Gastambide, J. Francois, M. Tricklebank and G. Gilmour, The mGlu2/3 Agonist LY379268 has Dissociable Effects on Global and Task Related Ketamine-induced Oxygen Amperometric Signals in Rats, Biological psychiatry, 2014, 75, 385S-385S.	No	Animal experiment
1227	F. Gastambide, S. N. Mitchell, T. W. Robbins, M. D. Tricklebank and G. Gilmour, Temporally distinct cognitive effects following acute administration of ketamine and phencyclidine in the rat, EUROPEAN NEUROPSYCHOPHARMACOLOGY, 2013, 23, 1414-1422.	No	Animal experiment
1228	S. Gebhardt, P. Grant, R. von Georgi and M. T. Huber, Aspects of Piaget's cognitive developmental psychology and neurobiology of psychotic disorders - An integrative model, Medical hypotheses, 2008, 71, 426-433.	No	Animal experiment
1229	S. Gentile, Long-term treatment with atypical antipsychotics and the risk of weight gain - A literature analysis, Drug safety, 2006, 29, 303-319.	No	Animal experiment
1230	M. S. George, C. E. Molnar, E. L. Grenesko, B. Anderson, Q. Mu, K. Johnson, Z. Nahas, M. Knable, P. Fernandes, J. Juncos and et al., A single 20 mg dose of dihydrexidine (DAR-0100), a full dopamine D1 agonist, is safe and tolerated in patients with schizophrenia, Schizophrenia research, 2007, 93, 42‐50.	No	Animal experiment
1231	M. S. George, C. E. Molnar, E. L. Grenesko, B. Anderson, Q. Mu, K. Johnson, Z. Nahas, M. Knable, P. Fernandes, J. Juncos, X. Huang, D. E. Nichols and R. B. Mailman, A single 20 mg dose of dihydrexidine (DAR-0100), a full dopamine D1 agonist, is safe and tolerated in patients with schizophrenia, Schizophrenia research, 2007, 93, 42-50.	No	Animal experiment
1232	D. M. Gescher, B. Will and J. Malevani, [Psychosocial integration of inpatients with borderline personality disorder: reflection of a health care system focused on symptom remission], Der Nervenarzt, 2013, 84, 326-333.	No	Animal experiment
1233	D. Getova, M. Topolov and K. Dzenis, Effects of atypical antipsychotics aripiprazole and olanzapine on active avoidance test in rats with tryptamine-induced behavior, EUROPEAN NEUROPSYCHOPHARMACOLOGY, 2014, 24, S210-S211.	No	Animal experiment
1234	J. B. Girault, B. C. Munsell, D. Puechmaille, B. D. Goldman, J. C. Prieto, M. Styner and J. H. Gilmore, White matter connectomes at birth accurately predict cognitive abilities at age 2, NeuroImage, 2019, 192, 145-155.	No	Animal experiment
1235	J. Gleeson, R. Lederman, H. Herrman, P. Koval, D. Eleftheriadis, S. Bendall, S. M. Cotton and M. Alvarez-Jimenez, Moderated online social therapy for carers of young people recovering from first-episode psychosis: study protocol for a randomised controlled trial, Trials, 2017, 18.	No	Animal experiment
1236	J. Gleeson, D. Wade, D. Castle, D. Gee, K. Crisp, T. Pearce, B. Newman, S. Cotton, M. Alvarez-Jimenez, M. Gilbert and P. McGorry, The EPISODE II trial of cognitive and family therapy for relapse prevention in early psychosis: Rationale and sample characteristics, JOURNAL OF MENTAL HEALTH, 2008, 17, 19-32.	No	Animal experiment
1237	P. J. D. Goetghebeur and R. Dias, The Attentional Set-Shifting Test Paradigm in Rats for the Screening of Novel Pro-Cognitive Compounds with Relevance for Cognitive Deficits in Schizophrenia, Current pharmaceutical design, 2014, 20, 5060-5068.	No	Animal experiment
1238	D. C. Goff, D-cycloserine in Schizophrenia: New Strategies for Improving Clinical Outcomes by Enhancing Plasticity, Current neuropharmacology, 2017, 15, 21-34.	No	Animal experiment
1239	D. C. Goff, C. Cather, J. D. Gottlieb, A. E. Evins, J. Walsh, L. Raeke, M. W. Otto, D. Schoenfeld and M. F. Green, Once-weekly D-cycloserine effects on negative symptoms and cognition in schizophrenia: an exploratory study, Schizophrenia research, 2008, 106, 320-327.	No	Animal experiment
1240	D. C. Goff, C. Cather, J. D. Gottlieb, A. E. Evins, J. Walsh, L. Raeke, M. W. Otto, D. Schoenfeld and M. F. Green, Once-weekly D-cycloserine effects on negative symptoms and cognition in schizophrenia: An exploratory study, Schizophrenia research, 2008, 106, 320-327.	No	Animal experiment
1241	J. M. Gold, J. A. Waltz and M. J. Frank, Effort Cost Computation in Schizophrenia: A Commentary on the Recent Literature, Biological psychiatry, 2015, 78, 747-753.	No	Animal experiment
1242	T. E. Goldberg, L. B. Bigelow, D. R. Weinberger, D. G. Daniel and J. E. Kleinman, Cognitive and behavioral effects of the coadministration of dextroamphetamine and haloperidol in schizophrenia, The American journal of psychiatry, 1991, 148, 78-84.	No	Animal experiment
1243	T. E. Goldberg, K. E. Burdick, J. McCormack, B. Napolitano, R. C. Patel, S. M. Sevy, R. Goldman, T. Lencz, A. K. Malhotra, J. M. Kane and et al., Lack of an inverse relationship between duration of untreated psychosis and cognitive function in first episode schizophrenia, Schizophrenia research, 2009, 107, 262‐266.	No	Animal experiment
1244	T. E. Goldberg, K. E. Burdick, J. McCormack, B. Napolitano, R. C. Patel, S. M. Sevy, R. Goldman, T. Lencz, A. K. Malhotra, J. M. Kane and D. G. Robinson, Lack of an inverse relationship between duration of untreated psychosis and cognitive function in first episode schizophrenia, Schizophrenia research, 2009, 107, 262-266.	No	Animal experiment
1245	T. E. Goldberg, R. Goldman, K. Burdick, A. K. Malhotra, T. Lencz, J. Kane and D. Robinson, Cognitive change after treatment with second generation antipsychotic medications in first episode schizophrenia: Is it a practice effect?, Neuropsychopharmacology : official publication of the American College of Neuropsychopharmacology, 2006, 31, S252-S253.	No	Animal experiment
1246	T. E. Goldberg, R. S. Goldman, K. E. Burdick, A. K. Malhotra, T. Lencz, R. C. Patel, M. G. Woerner, N. R. Schooler, J. M. Kane and D. G. Robinson, Cognitive improvement after treatment with second-generation antipsychotic medications in first-episode schizophrenia: is it a practice effect?, Archives of general psychiatry, 2007, 64, 1115-1122.	No	Animal experiment
1247	T. E. Goldberg, R. S. Goldman, K. E. Burdick, A. K. Malhotra, T. Lencz, R. C. Patel, M. G. Woerner, N. R. Schooler, J. M. Kane and D. G. Robinson, Cognitive improvement after treatment with second-generation antipsychotic medications in first-episode schizophrenia - Is it a practice effect?, Archives of general psychiatry, 2007, 64, 1115-1122.	No	Animal experiment
1248	M. S. Golub, C. E. Hogrefe, R. J. Sherwood and C. W. Turck, Fluoxetine Administration in Juvenile Monkeys: implications for Pharmacotherapy in Children, FRONTIERS IN PEDIATRICS, 2018, 6.	No	Animal experiment
1249	M. S. Golub, C. E. Hogrefe, R. J. Sherwood and C. W. Turck, Fluoxetine Administration in Juvenile Monkeys: implications for Pharmacotherapy in Children, FRONTIERS IN PEDIATRICS, 2018, 6.	No	Animal experiment
1250	A. González-Rodríguez, J. Labad and M. V. Seeman, Sleep Disturbances in Patients with Persistent Delusions: Prevalence, Clinical Associations, and Therapeutic Strategies, CLOCKS & SLEEP, 2020, 2, 399-415.	No	Animal experiment
1251	C. Goodman, B. Finkel, M. Naser, P. Andreyev, Y. Segev, R. Kurs, Y. Melamed and A. Bleich, Neurocognitive deterioration in elderly chronic schizophrenia patients with and without PTSD, JOURNAL OF NERVOUS AND MENTAL DISEASE, 2007, 195, 415-420.	No	Animal experiment
1252	G. M. Goodwin, A. Martinez-Aran, D. C. Glahn and E. Vieta, Cognitive impairment in bipolar disorder: Neurodevelopment or neurodegeneration? An ECNP expert meeting report, EUROPEAN NEUROPSYCHOPHARMACOLOGY, 2008, 18, 787-793.	No	Animal experiment
1253	E. Gouzoulis-Mayfrank, S. Koenig, M. Schmitz-Buhl and J. Daumann, Schizophrenia and comorbid substance use disorder: integrated psychosocial treatment in a community psychiatric hospital: results from an RCT with 12 months follow-up, European psychiatry, 2015, 30, 392.	No	Animal experiment
1254	E. Gouzoulis-Mayfrank, S. König, S. Koebke, T. Schnell, M. Schmitz-Buhl and J. Daumann, Trans-Sector Integrated Treatment in Psychosis and Addiction A Randomized Controlled Study of a Motivational, Cognitive Behavioral Therapy Program Under Standard Hospital Treatment Conditions, Deutsches Arzteblatt international, 2015, 112, 683-+.	No	Animal experiment
1255	E. Granholm, E. W. Twamley, Z. Mahmood, A. Keller, H. C. Lykins, E. M. Parrish, M. L. Thomas, D. Perivoliotis and J. L. Holden, Integrated Cognitive-Behavioral Social Skills Training and Compensatory Cognitive Training for Negative Symptoms of Psychosis: Effects in a Pilot Randomized Controlled Trial, Schizophrenia bulletin, 2022, 48, 359-370.	No	Animal experiment
1256	B. Grayson, N. F. Idris and J. C. Neill, Atypical antipsychotics attenuate a sub-chronic PCP-induced cognitive deficit in the novel object recognition task in the rat, Behavioural brain research, 2007, 184, 31-38.	No	Animal experiment
1257	B. Grayson, S. Zarroug, D. Gendle, N. F. Idris and J. C. Neill, SUB-CHRONIC PCP IMPAIRS WORKING MEMORY IN FEMALE RATS, EVIDENCE FROM PERFORMANCE IN THE 16-HOLEBOARD MAZE, JOURNAL OF PSYCHOPHARMACOLOGY, 2010, 24, A18-A18.	No	Animal experiment
1258	K. A. Grazebrook, R. Siddle, K. Leadley, J. Everitt, A. Benn, G. Haddock, P. K. Kinderman and N. Tarrier, First episode psychosis: Two cases to illustrate the role of cognitive behaviour therapy in making sense of unusual experiences, Behavioural and cognitive psychotherapy, 2004, 32, 331-345.	No	Animal experiment
1259	T. Grent-'t-Jong, D. Rivolta, A. Sauer, M. Grube, W. Singer, M. Wibral and P. J. Uhlhaas, MEG-measured visually induced gamma-band oscillations in chronic schizophrenia: Evidence for impaired generation of rhythmic activity in ventral stream regions, Schizophrenia research, 2016, 176, 177-185.	No	Animal experiment
1260	R. Griffiths, W. Mansell, T. A. Carey, D. Edge, R. Emsley and S. J. Tai, Method of levels therapy for first-episode psychosis: rationale, design and baseline data for the feasibility randomised controlled Next Level study, BJPsych open, 2018, 4, 339-345.	No	Animal experiment
1261	G. Grunder, Are antipsychotics neurotoxic or neuroprotective? a long-term comparison of two treatment strategies: study design of the multicenter APIC trial, Neuropsychopharmacology : official publication of the American College of Neuropsychopharmacology, 2015, 40, S225‐S226.	No	Animal experiment
1262	Z.-Z. Guan, Alterations in Neuronal Nicotinic Acetylcholine Receptors in the Pathogenesis of Various Cognitive Impairments, CNS neuroscience & therapeutics, 2024, 30.	No	Animal experiment
1263	J. Guettgemanns, A. Buech, K. Sevecke, M. Doepfner, G. Lehmkuhl, J. Herrlich, K. Mueller, G. Wiedemann, S. Klingberg and A. Bechdolf, Early Onset Psychosis: Rationale and Concept of a Cognitive-Behavioral Intervention, FORTSCHRITTE DER NEUROLOGIE PSYCHIATRIE, 2011, 79, 524-530.	No	Animal experiment
1264	O. Guillin, [Drug strategy in schizophrenia], La Revue du praticien, 2021, 71, 48-51.	No	Animal experiment
1265	T. M. Guimarães, M. R. C. Guimarães, Í. Oliveira, R. F. Leoni, A. C. Santos, S. M. Dursun, J. A. S. Crippa, R. A. Bressan, J. P. Machado-de-Sousa, A. L. T. Lacerda and et al., Mononitrate Isosorbide as an Adjunctive Therapy in Schizophrenia: a Randomized Controlled Crossover Trial, Journal of clinical psychopharmacology, 2021, 41, 260‐266.	No	Animal experiment
1266	T. M. Guimarães, M. R. C. Guimarães, A. F. Oliveira Í, R. F. Leoni, A. C. Santos, S. M. Dursun, J. A. S. Crippa, R. A. Bressan, J. P. Machado-de-Sousa, A. L. T. Lacerda and J. E. C. Hallak, Mononitrate Isosorbide as an Adjunctive Therapy in Schizophrenia: A Randomized Controlled Crossover Trial, Journal of clinical psychopharmacology, 2021, 41, 260-266.	No	Animal experiment
1267	T. M. Guimaraes, M. R. C. Guimaraes, I. A. F. Oliveira, R. F. Leoni, A. C. Santos, S. M. Dursun, J. A. S. Crippa, R. A. Bressan, J. P. Machado-de-Sousa, A. L. T. Lacerda and J. E. C. Hallak, Mononitrate Isosorbide as an Adjunctive Therapy in Schizophrenia A Randomized Controlled Crossover Trial, Journal of clinical psychopharmacology, 2021, 41, 260-266.	No	Animal experiment
1268	X. Guo, J. Zhai, Q. Wei, E. W. Twamley, H. Jin, M. Fang, M. Hu and J. Zhao, Neurocognitive effects of first- and second-generation antipsychotic drugs in early-stage schizophrenia: a naturalistic 12-month follow-up study, Neuroscience letters, 2011, 503, 141-146.	No	Animal experiment
1269	X. Guo, J. Zhai, Q. Wei, E. W. Twamley, H. Jin, M. Fang, M. Hu, J. Zhao and O. Early-stage Schizophrenia, Neurocognitive effects of first- and second-generation antipsychotic drugs in early-stage schizophrenia: A naturalistic 12-month follow-up study, Neuroscience letters, 2011, 503, 141-146.	No	Animal experiment
1270	X. Guo, J. Zhao, Z. Liu, J. Zhai, Z. Xue and J. Chen, Antipsychotic combination with psychosocial intervention on outcome of schizophrenia (acpios): rationale and design of the clinical trial, Clinical schizophrenia & related psychoses, 2007, 1, 185‐192.	No	Animal experiment
1271	R. Gur, The Role Of Cognitive and Pharmacologic Interventions to Ameliorate Cognitive Deficits, Biological psychiatry, 2010, 67, 205S-205S.	No	Animal experiment
1272	M. B. Gurcan, M. Yildiz, K. Patir and Y. Demir, The effects of narrative and movie therapy on the theory of mind and social functioning of patients with schizophrenia, Noropsikiyatri arsivi, 2021, 58, 108‐114.	No	Animal experiment
1273	J. Güttgemanns, A. Büch, K. Sevecke, M. Döpfner, G. Lehmkuhl, J. Herrlich, K. Müller, G. Wiedemann, S. Klingberg and A. Bechdolf, Early Onset Psychosis: Rationale and Concept of a Cognitive-Behavioral Intervention, FORTSCHRITTE DER NEUROLOGIE PSYCHIATRIE, 2011, 79, 524-530.	No	Animal experiment
1274	G. Haddock, R. Beardmore, P. Earnshaw, M. Fitzsimmons, S. Nothard, R. Butler, E. Eisner and C. Barrowclough, Assessing fidelity to integrated motivational interviewing and CBT therapy for psychosis and substance use: the MI-CBT fidelity scale (MI-CTS), JOURNAL OF MENTAL HEALTH, 2012, 21, 38-48.	No	Animal experiment
1275	T. Hahn, T. Kircher, B. Straube, H. U. Wittchen, C. Konrad, A. Ströhle, A. Wittmann, B. Pfleiderer, A. Reif, V. Arolt and U. Lueken, Predicting Treatment Response to Cognitive Behavioral Therapy in Panic Disorder With Agoraphobia by Integrating Local Neural Information, JAMA psychiatry, 2015, 72, 68-74.	No	Animal experiment
1276	G. M. Haig, Y. Pritchett, A. Meier, A. A. Othman, C. Hall, L. M. Gault and R. A. Lenz, A Randomized Study of H3 Antagonist ABT-288 in Mild-To-Moderate Alzheimer's Dementia, JOURNAL OF ALZHEIMERS DISEASE, 2014, 42, 959-971.	No	Animal experiment
1277	R. Halari, R. Mehrotra, T. Sharma and V. Kumari, Does self-perceived mood predict more variance in cognitive performance than clinician-rated symptoms in schizophrenia?, Schizophrenia bulletin, 2006, 32, 751-757.	No	Animal experiment
1278	J. E. Hallak, J. P. Machado-de-Sousa, J. A. Crippa, R. F. Sanches, C. Trzesniak, C. Chaves, S. A. Bernardo, S. C. Regalo and A. W. Zuardi, Performance of schizophrenic patients in the Stroop Color Word Test and electrodermal responsiveness after acute administration of cannabidiol (CBD), Revista brasileira de psiquiatria (Sao Paulo, Brazil : 1999), 2010, 32, 56-61.	No	Animal experiment
1279	H. Hamilton, J. Ford, B. Roach, H. Gunduz-Bruce, J. Krystal, J. Jaeger, R. Reinhart and D. Mathalon, Effects of Ketamine Administration on the P300 Event-Related Potential: implications for Schizophrenia, Biological psychiatry, 2019, 85, S191.	No	Animal experiment
1280	D. Han, L. Xu, H. Xiao, G. C. P. Schmidt and S. Shi, Dizocilpine reduces head diameter of dendritic spines in the hippocampus of adolescent rats, Psychiatry research, 2013, 210, 351-356.	No	Animal experiment
1281	Y. Han, F. Jin, J. Lee, W. Hou, X. Yang, Y. Zhang, Y. Zhang, X. Lu, Z. Wang, Q. Bo and et al., Accelerated Itbs with a Personalised Targeting Method to Treat Negative Symptoms of Schizophrenia: a Randomized Controlled Trial, SSRN, 2025, DOI: 10.2139/ssrn.5119273.	No	Animal experiment
1282	R. C. Hanna, A. Shalvoy, C. M. Cullum, E. I. Ivleva, M. Keshavan, G. Pearlson, S. K. Hill, J. A. Sweeney, C. A. Tamminga and S. Ghose, Cognitive Function in Individuals With Psychosis: Moderation by Adolescent Cannabis Use, Schizophrenia bulletin, 2016, 42, 1496-1503.	No	Animal experiment
1283	J. P. Hansen, B. Østergaard, M. Nordentoft and L. Hounsgaard, The feasibility of cognitive adaptation training for outpatients with schizophrenia in integrated treatment, Community mental health journal, 2013, 49, 630-635.	No	Animal experiment
1284	K. Harada, A. Suzuki, J. Yarimizu, I. Namatame, M. Hosaka, K. Ni and N. Matsuoka, A novel brain penetrable D-amino acid oxidase inhibitor AS2651816-00 ameliorates MK-801-induced cognitive impairment in mice without affecting D-serine concentration in the frontal cortex, Journal of pharmacological sciences, 2013, 121, 222P-222P.	No	Animal experiment
1285	S. F. Harper, Integrating Theories and Concepts: Formulation Driven CBT for a Client with a Diagnosis of Schizo-Affective Disorder, Clinical psychology & psychotherapy, 2013, 20, 77-86.	No	Animal experiment
1286	S. F. Harper, Integrating Theories and Concepts: Formulation Driven CBT for a Client with a Diagnosis of Schizo-Affective Disorder, Clinical psychology & psychotherapy, 2013, 20, 77-86.	No	Animal experiment
1287	P. D. Harvey, M. Chirino, A. Mueller, A. Rivera-Molina, M. Zayas-Bazan, P. Kallestrup and S. J. Czaja, Improvements in performance based measures of functional capacity and cognition after computerized functional skills training in older people with mild cognitive impairment and healthy comparators, Psychiatry research, 2024, 334, 115792.	No	Animal experiment
1288	P. D. Harvey, J. A. Napolitano, L. Mao and G. Gharabawi, Comparative effects of risperidone and olanzapine on cognition in elderly patients with schizophrenia or schizoaffective disorder, International journal of geriatric psychiatry, 2003, 18, 820-829.	No	Animal experiment
1289	P. D. Harvey and J. B. Rosenthal, Cognitive and functional deficits in people with schizophrenia: Evidence for accelerated or exaggerated aging?, Schizophrenia research, 2018, 196, 14-21.	No	Animal experiment
1290	P. D. Harvey, C. Siu, A. Loebel, J. Cucchiaro and A. Pikalov, Awareness of illness as a predictor of cooperation with cognitive assessments and cognitive benefits of atypical antipsychotic medication, Schizophrenia bulletin, 2013, 39, S333.	No	Animal experiment
1291	A. Hasan, P. Falkai, T. Wobrock, J. Lieberman, B. Glenthoj, W. F. Gattaz, F. Thibaut, H. J. Möller and W. T. F. Treatment, World Federation of Societies of Biological Psychiatry (WFSBP) Guidelines for Biological Treatment of Schizophrenia. Part 3: Update 2015 Management of special circumstances: Depression, Suicidality, substance use disorders and pregnancy and lactation, WORLD JOURNAL OF BIOLOGI…	No	Animal experiment
1292	K. Hashimoto, Y. Fujita, T. Ishima, H. Hagiwara and M. Iyo, Phencyclidine-induced cognitive deficits in mice are improved by subsequent subchronic administration of tropisetron:: Role of α7 nicotinic receptors, European journal of pharmacology, 2006, 553, 191-195.	No	Animal experiment
1293	K. Hashimoto, T. Ishima, Y. Fujita, M. Matsuo, T. Kobashi, M. Takahagi, H. Tsukada and M. Iyo, Phencyclidine-induced cognitive deficits in mice are improved by subsequent subchronic administration of the novel selective α7 nicotinic receptor agonist SSR180711, Biological psychiatry, 2008, 63, 92-97.	No	Animal experiment
1294	G. Hasler and A. Wolf, Toward stratified treatments for bipolar disorders, EUROPEAN NEUROPSYCHOPHARMACOLOGY, 2015, 25, 283-294.	No	Animal experiment
1295	A. J. Haugan, A. M. Sund, P. H. Thomsen, S. Lydersen and T. S. Nøvik, Psychometric properties of the Weiss Functional Impairment Rating Scale parent and self-reports in a Norwegian clinical sample of adolescents treated for ADHD, Nordic journal of psychiatry, 2021, 75, 63‐72.	No	Animal experiment
1296	P. Hayward, A. S. David, N. Green, S. Rabe-Hesketh, E. Haworth, N. Thompson, S. Shaffer, S. Hastilow and T. Wykes, Promoting therapeutic alliance in clozapine users: an exploratory randomized controlled trial, Clinical schizophrenia & related psychoses, 2009, 3, 127‐132.	No	Animal experiment
1297	C. M. Hazell, K. Greenwood, S. Fielding-Smith, A. Rammou, L. Bogen-Johnston, C. Berry, A. M. Jones and M. Hayward, Understanding the Barriers to Accessing Symptom-Specific Cognitive Behavior Therapy (CBT) for Distressing Voices: Reflecting on and Extending the Lessons Learnt From the CBT for Psychosis Literature, Frontiers in psychology, 2018, 9.	No	Animal experiment
1298	J. He, F. Liu, Q. Zu, Z. Xu, H. Zheng, X. Li and W. Wang, Chronic administration of quetiapine attenuates the phencyclidine-induced recognition memory impairment and hippocampal oxidative stress in rats, Neuroreport, 2018, 29, 1099-1103.	No	Animal experiment
1299	T. Hebel, B. Langguth, M. Schecklmann, S. Schoisswohl, S. Staudinger, A. Schiller, L. Ustohal, T. Sverak, M. Horky, T. Kasparek and et al., Rationale and study design of a trial to assess rTMS add-on value for the amelioration of negative symptoms of schizophrenia (RADOVAN), Contemporary clinical trials communications, 2022, 26.	No	Animal experiment
1300	T. Hebel, B. Langguth, M. Schecklmann, S. Schoisswohl, S. Staudinger, A. Schiller, L. Ustohal, T. Sverak, M. Horky, T. Kasparek, T. Skront, M. Hyza, T. B. Poeppl, M. L. Riester, L. Schwemmer, S. Zimmermann and K. Sakreida, Rationale and study design of a trial to assess rTMS add-on value for the amelioration of negative symptoms of schizophrenia (RADOVAN), Contemporary clinical trials communicati…	No	Animal experiment
1301	R. K. Heinssen, R. P. Liberman and A. Kopelowicz, Psychosocial skills training for schizophrenia: Lessons from the laboratory, Schizophrenia bulletin, 2000, 26, 21-46.	No	Animal experiment
1302	B. Henry, S. Grimwood, R. de Greef and M. Shahid, Asenapine: a translational analysis of receptor occupancy in human and rat brain with therapeutic implications, EUROPEAN NEUROPSYCHOPHARMACOLOGY, 2008, 18, S253-S254.	No	Animal experiment
1303	U. Heresco-Levy and D. C. Javitt, Comparative effects of glycine and D-cycloserine on persistent negative symptoms in schizophrenia: a retrospective analysis, Schizophrenia research, 2004, 66, 89-96.	No	Animal experiment
1304	Y. Herman, N. Norouzian and L. E. MacKenzie, An integrated substance use treatment model for young adults with first-episode psychosis: A naturalistic pilot evaluation, Early intervention in psychiatry, 2023, 17, 311-318.	No	Animal experiment
1305	M. Hernandez-Frausto, C. Lopez-Rubalcava and E. J. Galvan, Progressive Alterations in Synaptic Transmission and Plasticity of Area CA1 Precede the Cognitive Impairment Associated with Neonatal Administration of MK-801, Neuroscience, 2019, 404, 205-217.	No	Animal experiment
1306	H. Hida, Y. Matsumoto, A. Mouri, T. Seki, K. Mori, K. Yamada, N. Ozaki, T. Nabeshima and Y. Noda, Blonanserin ameliorates phencyclidine-induced impairment of visual recognition memory (1): involvement of dopamine-D<sub>3</sub> receptors, INTERNATIONAL JOURNAL OF NEUROPSYCHOPHARMACOLOGY, 2014, 17, 106-106.	No	Animal experiment
1307	S. Hidese, M. Ota, C. Wakabayashi, T. Noda, H. Ozawa, T. Okubo and H. Kunugi, Effects of chronic l-theanine administration in patients with major depressive disorder: an open-label study, Acta neuropsychiatrica, 2017, 29, 72-79.	No	Animal experiment
1308	G. A. Higgins, M. E. Grzelak, A. J. Pond, M. E. Cohen-Williams, R. A. Hodgson and G. B. Varty, The effect of caffeine to increase reaction time in the rat during a test of attention is mediated through antagonism of adenosine A<sub>2A</sub> receptors, Behavioural brain research, 2007, 185, 32-42.	No	Animal experiment
1309	D. C. Hilt, M. Gawryl, G. Koenig, N. Dgetluck, J. Harrison, H. J. Moebius and G. Loewen, Positive effects on cognition and clinical function in mild to moderate Alzheimer's disease patients with a selective alpha-7 nicotinic partial agonists: interpretation of effects based on a PK/PD model, Journal of nutrition, health & aging, 2012, 16, 819.	No	Animal experiment
1310	L. Hoheisel, L. Kambeitz-Ilankovic, J. Wenzel, S. S. Haas, L. A. Antonucci, A. Ruef, N. Penzel, F. Schultze-Lutter, T. Lichtenstein, M. Rosen, D. B. Dwyer, R. K. R. Salokangas, R. Lencer, P. Brambilla, S. Borgwardt, S. J. Wood, R. Upthegrove, A. Bertolino, S. Ruhrmann, E. Meisenzahl, N. Koutsouleris, G. R. Fink, S. Daun and J. Kambeitz, Alterations of Functional Connectivity Dynamics in Affective…	No	Animal experiment
1311	J. C. Holding, L. Gregg and G. Haddock, Individuals' experiences and opinions of psychological therapies for psychosis: A narrative synthesis, Clinical psychology review, 2016, 43, 142-161.	No	Animal experiment
1312	T. L. Holmen, J. A. Engh, E. Andersen, O. A. Andreassen, E. W. Martinsen, T. T. Bigseth, G. Bang-Kittilsen and J. Egeland, Cardio-respiratory fitness is associated with a verbal factor across cognitive domains in schizophrenia, Schizophrenia research, 2019, 206, 157‐162.	No	Animal experiment
1313	L. E. Hong, G. K. Thaker, R. P. McMahon, A. Summerfelt, J. Rachbeisel, R. L. Fuller, I. Wonodi, R. W. Buchanan, C. Myers, S. J. Heishman and et al., Effects of moderate-dose treatment with varenicline on neurobiological and cognitive biomarkers in smokers and nonsmokers with schizophrenia or schizoaffective disorder, Archives of general psychiatry, 2011, 68, 1195‐1206.	No	Animal experiment
1314	L. E. Hong, G. K. Thaker, R. P. McMahon, A. Summerfelt, J. Rachbeisel, R. L. Fuller, I. Wonodi, R. W. Buchanan, C. Myers, S. J. Heishman, J. Yang and A. Nye, Effects of moderate-dose treatment with varenicline on neurobiological and cognitive biomarkers in smokers and nonsmokers with schizophrenia or schizoaffective disorder, Archives of general psychiatry, 2011, 68, 1195-1206.	No	Animal experiment
1315	S. E. Hori, K. J. Powell and G. S. Robertson, Darbepoietin alpha restores cognitive deficits in ventral hippocampal lesioned rats, INTERNATIONAL JOURNAL OF NEUROPSYCHOPHARMACOLOGY, 2006, 9, S142-S142.	No	Animal experiment
1316	G. Horvath, G. Kis, G. Kekesi, A. Buki, L. G. Adlan, E. Szucs, H. El Heni and S. Benyhe, Interaction of clozapine with metformin in a schizophrenia rat model, Scientific reports, 2021, 11.	No	Animal experiment
1317	G. Horvath, G. Kis, G. Kekesi, A. Büki, L. G. Adlan, E. Szucs, H. El Heni and S. Benyhe, Interaction of clozapine with metformin in a schizophrenia rat model, Scientific reports, 2021, 11.	No	Animal experiment
1318	A. Hrnjadovic, J. Friedmann, S. Barhebreus, P. J. Allen and B. Kocsis, Effect of a 5-HT7 Receptor Antagonist on Reversal Learning in the Rat Attentional Set-Shifting Test, ACS CHEMICAL NEUROSCIENCE, 2021, 12, 42-48.	No	Animal experiment
1319	M. C. Hsu and W. C. Ouyang, Effects of Integrated Violence Intervention on Alexithymia, Cognitive, and Neurocognitive Features of Violence in Schizophrenia: A Randomized Controlled Trial, Brain sciences, 2021, 11.	No	Animal experiment
1320	M. C. Hsu and W. C. Ouyang, Effects of Integrated Moral Reasoning Development Intervention for Management of Violence in Schizophrenia: a Randomized Controlled Trial, Journal of clinical medicine, 2022, 11.	No	Animal experiment
1321	M.-C. Hsu and W.-C. Ouyang, Effects of Integrated Violence Intervention on Alexithymia, Cognitive, and Neurocognitive Features of Violence in Schizophrenia: A Randomized Controlled Trial, Brain sciences, 2021, 11.	No	Animal experiment
1322	H. Hu, Y. C. Jiang, M. Q. Xia, Y. Y. Tang, T. H. Zhang, H. R. Cui, J. J. Wang, L. H. Xu, A. Curtin, J. H. Sheng, X. Y. Cao, Q. Guo, Y. P. Jia, C. B. Li, Z. Wang, C. Luo and J. J. Wang, Functional reconfiguration of cerebellum-cerebral neural loop in schizophrenia following electroconvulsive therapy, PSYCHIATRY RESEARCH-NEUROIMAGING, 2022, 320.	No	Animal experiment
1323	L. T. Huang, C. Y. Liu and C. Y. Yang, Narrative enhancement and cognitive therapy for perceived stigma of chronic schizophrenia: A multicenter randomized controlled trial study, Archives of psychiatric nursing, 2023, 44, 59-68.	No	Animal experiment
1324	Y. Huang, H. Yang, C. Zhu, X. Jiang, W. Zhu, Y. Liang, L. Ma, Y. Wang and W. Tang, An Exploratory Study of a Novel Combined Therapeutic Modality for Obsessive-Compulsive Disorder, Brain sciences, 2022, 12.	No	Animal experiment
1325	C. L. Hui, E. Chen, C. Chin, C. Law, K. Yip and C. Kan, Agreement between clinically assessed and self-rated medication adherence with schizophrenia in Hong Kong, Schizophrenia bulletin, 2005, 31, 543-543.	No	Animal experiment
1326	C. L. Hui, Y. K. Li, A. W. Li, E. H. Lee, W. C. Chang, S. K. Chan, S. Y. Lam, A. E. Thornton, P. Sham, W. G. Honer and E. Y. Chen, Visual working memory deterioration preceding relapse in psychosis, Psychological medicine, 2016, 46, 2435-2444.	No	Animal experiment
1327	J. Hurtubise, W. Marks, D. Davies, J. Catton, G. Baker and J. G. Howland, MK-801-induced impairments on the trial-unique, delayed nonmatching-to-location task in rats: effects of acute sodium nitroprusside, Psychopharmacology, 2017, 234, 211-222.	No	Animal experiment
1328	J. L. Hurtubise, W. N. Marks, D. A. Davies, J. K. Catton, G. B. Baker and J. G. Howland, MK-801-induced impairments on the trial-unique, delayed nonmatching-to-location task in rats: effects of acute sodium nitroprusside, Psychopharmacology, 2017, 234, 211-222.	No	Animal experiment
1329	P. Hutton, J. Kelly, C. D. J. Taylor, B. Williams, R. Emsley, C. H. Alexander, A. Vikram, D. Saddington, A. McCann, J. Burke, E. Eliasson, S. Harper, T. Karatzias, P. J. Taylor, A. Watson, N. Dougall, J. Stavert, S. O'Rourke, A. Glasgow, R. Murphy, K. Palmer, N. Zaidi, P. Bidwell, J. Pritchard, L. Carr and A. Woodrow, Accelerating the development of a psychological intervention to restore treatme…	No	Animal experiment
1330	F. Iasevoli, A. Fagiolini, M. V. Formato, E. Prinzivalli, S. Giordano, R. Balletta, V. De Luca and A. de Bartolomeis, Assessing patient-rated vs. clinician-rated adherence to the therapy in treatment resistant schizophrenia, schizophrenia responders, and non-schizophrenia patients, Psychiatry research, 2017, 249, 159-166.	No	Animal experiment
1331	O. C. Ikeji, J. U. Ohaeri, R. O. Osahon and R. O. Agidee, Naturalistic comparative study of outcome and cognitive effects of unmodified electro-convulsive therapy in schizophrenia, mania and severe depression in Nigeria, East African medical journal, 1999, 76, 644‐650.	No	Animal experiment
1332	O. C. Ikeji, J. U. Ohaeri, R. O. Osahon and R. O. Agidee, Naturalistic comparative study of outcome and cognitive effects of unmodified electro-convulsive therapy in schizophrenia, mania and severe depression in Nigeria, East African medical journal, 1999, 76, 644-650.	No	Animal experiment
1333	L. Imbert, R. Moirand, B. Bediou, O. Koenig, G. Chesnoy, E. Fakra and J. Brunelin, A Single Session of Bifrontal tDCS Can Improve Facial Emotion Recognition in Major Depressive Disorder: An Exploratory Pilot Study, Biomedicines, 2022, 10.	No	Animal experiment
1334	M. Ingallinesi, L. Le Bouil, N. F. Biguet, M. J. Millan, J. Mallet, C. M. la Cour and R. Meloni, Local inactivation of the G protein-coupled receptor 88 attenuates behavioural deficits elicited by neonatal administration of phencyclidine in rats, EUROPEAN NEUROPSYCHOPHARMACOLOGY, 2014, 24, S31-S32.	No	Animal experiment
1335	M. Ingallinesi, L. Le Bouil, N. F. Biguet, M. J. Millan, P. Ravassard, J. Mallet, C. M. la Cour and R. Meloni, Local inactivation of G protein-coupled receptor 88 restores motor and cognitive functions impaired in a rat model of schizophrenia, EUROPEAN NEUROPSYCHOPHARMACOLOGY, 2014, 24, S275-S275.	No	Animal experiment
1336	T. R. Insel, S. E. Morris and R. K. Heinssen, Standardization, Integration, and Sharing-Leveraging Research Investments, Biological psychiatry, 2011, 70, 5-6.	No	Animal experiment
1337	M. Ioannou, M. Foiselle, J. Mallet, E. L. Stam, O. Godin, C. Dubertret, E. Terro, I. E. C. Sommer, B. C. M. Haarman, M. Leboyer and R. A. Schoevers, Towards precision medicine: What are the stratification hypotheses to identify homogeneous inflammatory subgroups, EUROPEAN NEUROPSYCHOPHARMACOLOGY, 2021, 45, 108-121.	No	Animal experiment
1338	Irct201201247202N, Effects of ketamine and thiopental sodium on depression, cognition and duration of seizure in patients undergoing electroconvulsive therapy, https://trialsearch.who.int/Trial2.aspx?TrialID=IRCT201201247202N3, 2013.	No	Animal experiment
1339	Irct20171229038124N, Evaluation of the Donepezil and Rivastigmine co – administration on the cognitive deficits induced by EcT: a Randomized Double Blind Clinical Trial, https://trialsearch.who.int/Trial2.aspx?TrialID=IRCT20171229038124N1, 2018.	No	Animal experiment
1340	Isrctn, A study comparing the safety and effects of a new compound, ACI-35 with placebo in patients with mild to moderate Alzheimer's disease, http://isrctn.com/ISRCTN13033912, 2015.	No	Animal experiment
1341	D. L. Jacklin, A. Goel, K. J. Clementino, A. W. M. Hall, J. C. Talpos and B. D. Winters, Severe Cross-Modal Object Recognition Deficits in Rats Treated Sub-Chronically with NMDA Receptor Antagonists are Reversed by Systemic Nicotine: Implications for Abnormal Multisensory Integration in Schizophrenia, Neuropsychopharmacology : official publication of the American College of Neuropsychopharmacolog…	No	Animal experiment
1342	S. K. Janhunen, H. Svard, J. Talpos, G. Kumar, T. Steckler, N. Plath, L. Lerdrup, T. Ruby, M. Haman, R. Wyler and T. M. Ballard, The subchronic phencyclidine rat model: relevance for the assessment of novel therapeutics for cognitive impairment associated with schizophrenia, Psychopharmacology, 2015, 232, 4059-4083.	No	Animal experiment
1343	L. F. Jarskog, R. A. Grove, J. P. McEvoy, R. S. E. Keefe, M. T. Lowy, J. P. Horrigan and M. A. Peykamian, Randomized, double-blind, placebo controlled, parallel group exploratory study of GSK239512 for cognitive impairment in stable schizophrenia subjects on background antipsychotic therapy, Biological psychiatry, 2012, 71, 63S‐64S.	No	Animal experiment
1344	B. Jenkins, S. Buckhalter, M. Perreault and J. Khokhar, Impact of Vapourized Cannabis Flower on Schizophrenia-Relevant Neural Circuitry and Behaviour in a Neurodevelopmental Rat Model of Schizophrenia, Neuropsychopharmacology : official publication of the American College of Neuropsychopharmacology, 2020, 45, 345-346.	No	Animal experiment
1345	J. A. Jenner and G. van de Willige, HIT, hallucination focused integrative treatment as early intervention in psychotic adolescents with auditory hallucinations: a pilot study, Acta psychiatrica Scandinavica, 2001, 103, 148-152.	No	Animal experiment
1346	J. D. Jentsch, D. E. Redmond, Jr., J. D. Elsworth, J. R. Taylor, K. D. Youngren and R. H. Roth, Enduring cognitive deficits and cortical dopamine dysfunction in monkeys after long-term administration of phencyclidine, Science (New York, N.Y.), 1997, 277, 953-955.	No	Animal experiment
1347	S. J. Jeon, E. Kim, J. S. Lee, H. K. Oh, J. Zhang, Y. Kwon, D. S. Jang and J. H. Ryu, Maslinic acid ameliorates NMDA receptor blockade-induced schizophrenia-like behaviors in mice, Neuropharmacology, 2017, 126, 168-178.	No	Animal experiment
1348	C. Jimenez Naranjo, A. L. Osborne and K. Weston-Green, Effect of cannabidiol on muscarinic neurotransmission in the pre-frontal cortex and hippocampus of the poly I:C rat model of schizophrenia, Progress in neuro-psychopharmacology & biological psychiatry, 2019, 94, 109640.	No	Animal experiment
1349	Y. Jin, J. Tong, Y. Huang, D. Shi, N. Zhu, M. Zhu, M. Liu, H. Liu and X. Sun, Effectiveness of accelerated intermittent theta burst stimulation for social cognition and negative symptoms among individuals with schizophrenia: A randomized controlled trial, Psychiatry research, 2023, 320, 115033.	No	Animal experiment
1350	K. A. Johansson, K. B. Strand, A. Fekadu and D. Chisholm, Health Gains and Financial Protection Provided by the Ethiopian Mental Health Strategy: an Extended Cost-Effectiveness Analysis, Health policy and planning, 2017, 32, 376-383.	No	Animal experiment
1351	A. John, H. Ayres, M. Dragovic and K. Yeak, Effectiveness of Integrating Cognitive Remediation Program into Everyday Clinical Practice of Schizophrenia at Psychiatric Rehabilitation Settings, INTERNATIONAL JOURNAL OF NEUROPSYCHOPHARMACOLOGY, 2016, 19, 211-211.	No	Animal experiment
1352	S. Joksimovic, A. L. Obradovic, T. Timic, T. Radulovic, P. Biawat, J. Kovacevic, M. Milic, B. Batinic, J. M. Cook and M. M. Savic, PWZ-029 alleviates MK-801-induced memory deficits in the rat: implications for the treatment of cognitive impairment in schizophrenia, EUROPEAN NEUROPSYCHOPHARMACOLOGY, 2013, 23, S260-S260.	No	Animal experiment
1353	K. M. Jones, I. M. McDonald, C. Bourin, R. E. Olson, L. J. Bristow and A. Easton, Effect of alpha7 nicotinic acetylcholine receptor agonists on attentional set-shifting impairment in rats, Psychopharmacology, 2014, 231, 673-683.	No	Animal experiment
1354	K. M. Jones, I. M. McDonald, C. Bourin, R. E. Olson, L. J. Bristow and A. Easton, Effect of alpha7 nicotinic acetylcholine receptor agonists on attentional set-shifting impairment in rats, Psychopharmacology, 2014, 231, 673-683.	No	Animal experiment
1355	D. W. Joyce, A. A. Kehagia, D. K. Tracy, J. Proctor and S. S. Shergill, Realising stratified psychiatry using multidimensional signatures and trajectories, Journal of translational medicine, 2017, 15, 15.	No	Animal experiment
1356	P. Kalinowski, A. Schembri, J. Jaeger, P. Maruff and C. Edgar, An exploration of practice effects on cognitive test performance in a clinical trial of cognitive impairment associated with schizophrenia, EUROPEAN NEUROPSYCHOPHARMACOLOGY, 2019, 29, S561-S561.	No	Animal experiment
1357	J.-I. Karasawa, K. Hashimoto and S. Chaki, D-Serine and a glycine transporter inhibitor improve MK-801-induced cognitive deficits in a novel object recognition test in rats, Behavioural brain research, 2008, 186, 78-83.	No	Animal experiment
1358	S. Karch, O. Pogarell and C. Mulert, Functional Magnetic Resonance Imaging and Treatment Strategies in Schizophrenia, Current pharmaceutical biotechnology, 2012, 13, 1622-1629.	No	Animal experiment
1359	L. Kargieman, P. Celada and F. Artigas, Increased activity of prefrontal pyramidal neurons after phencyclidine administration: reversal by clozapine, EUROPEAN NEUROPSYCHOPHARMACOLOGY, 2006, 16, S50-S51.	No	Animal experiment
1360	L. Katsanou, E. Fragkiadaki, S. Kampouris, A. Konstanta, A. Vontzou and N. Pitsikas, The Nitric Oxide (NO) Donor Molsidomine Counteract Social Withdrawal and Cognition Deficits Induced by Blockade of the NMDA Receptor in the Rat, International journal of molecular sciences, 2023, 24.	No	Animal experiment
1361	R. S. Keefe, V. G. Davis, N. B. Spagnola, D. Hilt, N. Dgetluck, S. Ruse, T. D. Patterson, M. Narasimhan and P. D. Harvey, Reliability, validity and treatment sensitivity of the Schizophrenia Cognition Rating Scale, European neuropsychopharmacology : the journal of the European College of Neuropsychopharmacology, 2015, 25, 176-184.	No	Animal experiment
1362	R. S. Keefe, R. C. Mohs, R. M. Bilder, P. D. Harvey, M. F. Green, H. Y. Meltzer, J. M. Gold and M. Sano, Neurocognitive assessment in the Clinical Antipsychotic Trials of Intervention Effectiveness (CATIE) project schizophrenia trial: development, methodology, and rationale, Schizophrenia bulletin, 2003, 29, 45-55.	No	Animal experiment
1363	R. S. Keefe, L. J. Seidman, B. K. Christensen, R. M. Hamer, T. Sharma, M. M. Sitskoorn, R. R. Lewine, D. A. Yurgelun-Todd, R. C. Gur, M. Tohen and et al., Comparative effect of atypical and conventional antipsychotic drugs on neurocognition in first-episode psychosis: a randomized, double-blind trial of olanzapine versus low doses of haloperidol, American journal of psychiatry, 2004, 161, 985‐995.	No	Animal experiment
1364	R. S. Keefe, L. J. Seidman, B. K. Christensen, R. M. Hamer, T. Sharma, M. M. Sitskoorn, R. R. Lewine, D. A. Yurgelun-Todd, R. C. Gur, M. Tohen, G. D. Tollefson, T. M. Sanger and J. A. Lieberman, Comparative effect of atypical and conventional antipsychotic drugs on neurocognition in first-episode psychosis: a randomized, double-blind trial of olanzapine versus low doses of haloperidol, The Americ…	No	Animal experiment
1365	R. S. E. Keefe and P. D. Harvey, Implementation considerations for multisite clinical trials with cognitive neuroscience tasks, Schizophrenia bulletin, 2008, 34, 656-663.	No	Animal experiment
1366	R. S. E. Keefe, M. Poe, T. M. Walker, J. W. Kang and P. D. Harvey, The schizophrenia cognition rating scale: An interview-based assessment and its relationship to cognition, real-world functioning, and functional capacity, AMERICAN JOURNAL OF PSYCHIATRY, 2006, 163, 426-432.	No	Animal experiment
1367	R. S. E. Keefe, S. W. Woods, T. D. Cannon, S. Ruhrmann, D. H. Mathalon, P. McGuire, H. Rosenbrock, K. Daniels, D. Cotton, D. Roy and et al., A randomized Phase II trial evaluating efficacy, safety, and tolerability of oral BI 409306 in attenuated psychosis syndrome: design and rationale, Early intervention in psychiatry, 2021, 15, 1315‐1325.	No	Animal experiment
1368	N. Keen, E. C. M. Hunter and E. Peters, Integrated Trauma-Focused Cognitive-Behavioural Therapy for Post-traumatic Stress and Psychotic Symptoms: A Case-Series Study Using Imaging Reprocessing Strategies, Frontiers in psychiatry, 2017, 8.	No	Animal experiment
1369	A. A. Keiser, K. S. Matazel, M. K. Esser, D. Feifel and A. J. Prus, Systemic administration of the neurotensin NTS₁-receptor agonist PD149163 improves performance on a memory task in naturally deficient male brown Norway rats, Experimental and clinical psychopharmacology, 2014, 22, 541-547.	No	Animal experiment
1370	A. A. Keiser, K. S. Matazel, M. K. Esser, D. Feifel and A. J. Prus, Systemic Administration of the Neurotensin NTS<sub>1</sub>-Receptor Agonist PD149163 Improves Performance on a Memory Task in Naturally Deficient Male Brown Norway Rats, Experimental and clinical psychopharmacology, 2014, 22, 541-547.	No	Animal experiment
1371	B. D. Kelly, Integrating Psychological Treatment Approaches, SCIENCE, 2014, 344, 254-255.	No	Animal experiment
1372	M. S. Keshavan, S. M. Eack, J. A. Wojtalik, K. M. Prasad, A. N. Francis, T. S. Bhojraj, D. P. Greenwald and S. S. Hogarty, A broad cortical reserve accelerates response to cognitive enhancement therapy in early course schizophrenia, Schizophrenia research, 2011, 130, 123-129.	No	Animal experiment
1373	M. S. Keshavan, A. N. Lawler, H. A. Nasrallah and R. Tandon, New drug developments in psychosis: Challenges, opportunities and strategies, Progress in neurobiology, 2017, 152, 3-20.	No	Animal experiment
1374	A. Khan, D. A. Kendall and K. C. F. Fone, 5-HT6 RECEPTOR ANTAGONIST SB-271046 REVERSES POST WEANING SOCIAL-ISOLATION INDUCED COGNITIVE DEFICITS IN THE RAT, JOURNAL OF PSYCHOPHARMACOLOGY, 2011, 25, A69-A69.	No	Animal experiment
1375	S. S. Khan, G. L. Khatik and A. K. Datusalia, Strategies for Treatment of Disease-Associated Dementia Beyond Alzheimer's Disease: An Update, Current neuropharmacology, 2023, 21, 309-339.	No	Animal experiment
1376	S. S. Khan, G. L. Khatik and A. K. Datusalia, Strategies for Treatment of Disease-Associated Dementia Beyond Alzheimer's Disease: An Update, Current neuropharmacology, 2023, 21, 309-339.	No	Animal experiment
1377	S. A. Kidd, Y. Herman, G. Virdee, C. R. Bowie, D. Velligan, C. Plagiannakos and A. Voineskos, A comparison of compensatory and restorative cognitive interventions in early psychosis, Schizophrenia research: cognition, 2020, 19.	No	Animal experiment
1378	W. Killgore, Sleep Duration Contributes to Cortico-Limbic Functional Connectivity, Emotional Functioning, & Psychological Health, Neuropsychopharmacology : official publication of the American College of Neuropsychopharmacology, 2013, 38, S170-S170.	No	Animal experiment
1379	A. S. Kim, M. H. Jang and M. J. Sun, Effects of Mindfulness-Based Stress Reduction (MBSR) on Stress, Heart Rate Variability, Affect, and Wellbeing among People with Schizophrenia, International journal of environmental research and public health, 2021, 18.	No	Animal experiment
1380	H. Kim, S. J. Jeon, E. Kim, J. Zhang, Y. Gwon, D. S. Jang and J. H. Ryu, Maslinic acid ameliorates NMDA receptor blockade-induced schizophrenia-like behaviors in mice, PLANTA MEDICA, 2016, 82.	No	Animal experiment
1381	S. Kim, S. Kim, M. Koh, G. Choi, J. J. Kim, I. H. Paik, S. H. Kim, Y. S. Choi, Y. Lee, J. Suh, H. Takeuchi, H. Uchida and E. Kim, Effects of Long-Acting Injectable Paliperidone Palmitate on Clinical and Functional Outcomes in Patients With Schizophrenia Based on Illness Duration, The Journal of clinical psychiatry, 2021, 82.	No	Animal experiment
1382	Y. Kim, S. M. Wang, K. P. Kwak, H. K. Yoon, C. U. Pae, J. J. Kim and W. M. Bahk, Amisulpride switching in schizophrenic patients who showed suboptimal effect and/or tolerability to current antipsychotics in a naturalistic setting: an explorative study, Clinical psychopharmacology and neuroscience, 2016, 14, 371‐377.	No	Animal experiment
1383	Y. H. Kim, S. W. Park, Y. S. You, C. H. Lee, M. K. Seo, H. Y. Jo, J. G. Lee, B. J. Lee, J. H. Baek and S. J. Lee, Effects of antipsychotic drugs on the expression of synapse-associated proteins in the frontal cortex of rats subjected to immobilization stress, INTERNATIONAL JOURNAL OF NEUROPSYCHOPHARMACOLOGY, 2014, 17, 108-108.	No	Animal experiment
1384	D. Kimhy, V. Lauriola, M. N. Bartels, H. F. Armstrong, J. Vakhrusheva, J. S. Ballon and R. P. Sloan, Aerobic exercise for cognitive deficits in schizophrenia - The impact of frequency, duration, and fidelity with target training intensity, Schizophrenia research, 2016, 172, 213-215.	No	Animal experiment
1385	H. Kimura, N. Kanahara, N. Komatsu, M. Ishige, K. Muneoka, M. Yoshimura, H. Yamanaka, T. Suzuki, H. Komatsu, T. Sasaki, T. Hashimoto, T. Hasegawa, A. Shiina, M. Ishikawa, Y. Sekine, T. Shiraishi, H. Watanabe, E. Shimizu, K. Hashimoto and M. Iyo, A prospective comparative study of risperidone long-acting injectable for treatment-resistant schizophrenia with dopamine supersensitivity psychosis, Sch…	No	Animal experiment
1386	M. V. King, A. J. Sleight, K. C. F. Fone and C. A. Marsden, The selective 5-HT<sub>6</sub> receptor antagonist RO 04-6790 reverses age-related and chronic intermittent PCP-induced cognitive dysfunction in rats, JOURNAL OF PSYCHOPHARMACOLOGY, 2005, 19, A57-A57.	No	Animal experiment
1387	D. Kingdon, Over-simplification and exclusion of non-conforming studies can demonstrate absence of effect: a lynching party?, Psychological medicine, 2010, 40, 25-27.	No	Animal experiment
1388	R. Kitajima, S. Miyamoto, T. Tenjin, K. Ojima, S. Ogino, N. Miyake, K. Fujiwara, Y. Funamoto, J. Arai, S. Tsukahara and et al., Effects of tapering of long-term benzodiazepines on cognitive function in patients with schizophrenia receiving a second-generation antipsychotic, Progress in neuro-psychopharmacology & biological psychiatry, 2012, 36, 300‐306.	No	Animal experiment
1389	R. Kitajima, S. Miyamoto, T. Tenjin, K. Ojima, S. Ogino, N. Miyake, K. Fujiwara, Y. Funamoto, J. Arai, S. Tsukahara, Y. Ito, M. Tadokoro, K. Anai, Y. Kaneda and N. Yamaguchi, Effects of tapering of long-term benzodiazepines on cognitive function in patients with schizophrenia receiving a second-generation antipsychotic, Progress in neuro-psychopharmacology & biological psychiatry, 2012, 36, 300-3…	No	Animal experiment
1390	R. Kitajima, S. Miyamoto, T. Tenjin, K. Ojima, S. Ogino, N. Miyake, K. Fujiwara, Y. Kaneda and N. Yamaguchi, Effects of tapering of long-term benzodiazepines on cognitive function in patients with schizophrenia receiving a second-generation antipsychotic, INTERNATIONAL JOURNAL OF NEUROPSYCHOPHARMACOLOGY, 2012, 15, 120-121.	No	Animal experiment
1391	S. Klingberg, S. Schneider, A. Wittorf, G. Buchkremer and G. Wiedemann, Collaboration in outpatient antipsychotic drug treatment: Analysis of potentially influencing factors, Psychiatry research, 2008, 161, 225-234.	No	Animal experiment
1392	S. Klingberg, S. Schneider, A. Wittorf, G. Buchkremer and G. Wiedemann, Collaboration in outpatient antipsychotic drug treatment: Analysis of potentially influencing factors, Psychiatry research, 2008, 161, 225-234.	No	Animal experiment
1393	S. Klingberg, S. Sickinger, A. Wittorf and G. Buchkremer, Cognitive-behavioural therapy of positive symptoms in psychotic disorders - background and treatment rational of the POSITIVE-study, NERVENHEILKUNDE, 2008, 27, 1014-+.	No	Animal experiment
1394	P. Kochunov, X. Du, L. V. Moran, H. Sampath, S. Andrea Wijtenburg, Y. Yang, L. M. Rowland, E. A. Stein and L. Elliot Hong, Acute nicotine administration effects on fractional anisotropy of cerebral white matter and associated attention performance, Frontiers in pharmacology, 2013, 4 SEP.	No	Animal experiment
1395	P. V. Kochunov and L. E. Hong, Is Schizophrenia a Disorder of Accelerated Whole-System Aging?, Biological psychiatry, 2024, 95, 988-989.	No	Animal experiment
1396	D. Kontis, A. Andreopoulou, S. Vassilouli, D. Giannakopoulou, E. Siettou, A. Giannoulis, F. Louki, E. Tsaltas and E. Theochari, Effects of cognitive rehabilitation and illness duration on verbal memory and learning in schizophrenia, Schizophrenia bulletin, 2020, 46, S66.	No	Animal experiment
1397	Y. Koshikawa, Y. Takekita, M. Kato, S. Sakai, A. Onohara, N. Sunada, K. Nishida, M. Yoshimura, C. Fabbri, A. Serretti and et al., The Comparative Effects of Risperidone Long-Acting Injection and Paliperidone Palmitate on Social Functioning in Schizophrenia: a 6-Month, Open-Label, Randomized Controlled Pilot Trial, Neuropsychobiology, 2016, 73, 35‐42.	No	Animal experiment
1398	M. D. Kritzer, A. V. Peterchev and J. A. Camprodon, Electroconvulsive Therapy: Mechanisms of Action, Clinical Considerations, and Future Directions, Harvard review of psychiatry, 2023, 31, 101-113.	No	Animal experiment
1399	J. H. Krystal, D. C. D'Souza, S. Madonick and I. L. Petrakis, Toward a rational pharmacotherapy of comorbid substance abuse in schizophrenic patients, Schizophrenia research, 1999, 35 Suppl, S35-49.	No	Animal experiment
1400	M. Krzystanek, K. Bogus, A. Palasz, E. Krzystanek, J. J. Worthington and R. Wiaderkiewicz, Effects of long-term treatment with the neuroleptics haloperidol, clozapine and olanzapine on immunoexpression of NMDA receptor subunits NR1, NR2A and NR2B in the rat hippocampus, PHARMACOLOGICAL REPORTS, 2015, 67, 965-969.	No	Animal experiment
1401	M. Krzystanek, K. Bogus, A. Palasz, A. Wiaderkiewicz, L. Filipczyk, E. Rojczyk, J. Worthington and R. Wiaderkiewicz, Extended neuroleptic administration modulates NMDA-R subunit immunoexpression in the rat neocortex and diencephalon, PHARMACOLOGICAL REPORTS, 2016, 68, 990-995.	No	Animal experiment
1402	K. Kucharska-Pietura, A. Mortimer, A. Tylec and A. Czernikiewicz, Social cognition and visual perception in schizophrenia inpatients treated with first-and second-generation antipsychotic drugs, Clinical schizophrenia & related psychoses, 2012, 6, 14-20.	No	Animal experiment
1403	A. Kumar, A. Akhtar, A. Kuhad and S. P. Sah, Sarcosine (glycine transporter inhibitor) attenuates behavioural and biochemical changes induced by ketamine, in the rat model of schizophrenia, Experimental brain research, 2023, 241, 451-467.	No	Animal experiment
1404	G. Kumar, J. Olley, T. Steckler and J. Talpos, Dissociable effects of NR2A and NR2B NMDA receptor antagonism on cognitive flexibility but not pattern separation, Psychopharmacology, 2015, 232, 3991-4003.	No	Animal experiment
1405	V. Kumar, M. A. Ahmad, A. K. Najmi and M. Akhtar, Effect of Sarcosine (a Glycine Transport 1 Inhibitor) and Risperidone (an Atypical antipsychotic Drug) on MK-801 Induced Learning and Memory Deficits in Rats, Drug research, 2016, 66, 11-17.	No	Animal experiment
1406	S. Kumra, J. V. Oberstar, L. Sikich, R. L. Findling, J. M. McClellan, S. Vinogradov and S. C. Schulz, Efficacy and tolerability of second-generation antipsychotics in children and adolescents with schizophrenia, Schizophrenia bulletin, 2008, 34, 60-71.	No	Animal experiment
1407	E. Kurimoto, R. Yamada, T. Hirakawa and H. Kimura, Therapeutic potential of TAK-071, a muscarinic M1 receptor positive allosteric modulator with low cooperativity, for the treatment of cognitive deficits and negative symptoms associated with schizophrenia, Neuroscience letters, 2021, 764.	No	Animal experiment
1408	A. Kurt and E. E. Ersan, COMPARISON OF HOSPITALIZATION RATE AND SOCIAL FUNCTIONING OF PATIENTS RECEIVING COMMUNITY MENTAL HEALTH SERVICE AND OUTPATIENT PSYCHIATRY POLICLINIC, Psychiatria Danubina, 2021, 33, 532-540.	No	Animal experiment
1409	M. Lam, C. Y. Chen, Z. Li, A. R. Martin, J. Bryois, X. Ma, H. Gaspar, M. Ikeda, B. Benyamin, B. C. Brown, R. Liu, W. Zhou, L. Guan, Y. Kamatani, S. W. Kim, M. Kubo, A. Kusumawardhani, C. M. Liu, H. Ma, S. Periyasamy, A. Takahashi, Z. Xu, H. Yu, F. Zhu, W. J. Chen, S. Faraone, S. J. Glatt, L. He, S. E. Hyman, H. G. Hwu, S. A. McCarroll, B. M. Neale, P. Sklar, D. B. Wildenauer, X. Yu, D. Zhang, B. …	No	Animal experiment
1410	K. Landreth, M. Burgess, L. Watson, J. M. Lorusso, B. Grayson, M. K. Harte and J. C. Neill, Handling prevents and reverses cognitive deficits induced by sub-chronic phencyclidine in a model for schizophrenia in rats, Physiology & behavior, 2023, 263, 114117.	No	Animal experiment
1411	K. Landreth, M. Burgess, L. Watson, J. M. Lorusso, B. Grayson, M. K. Harte and J. C. Neill, Handling prevents and reverses cognitive deficits induced by sub-chronic phencyclidine in a model for schizophrenia in rats, Physiology & behavior, 2023, 263.	No	Animal experiment
1412	R. Langdon, M. Flynn, E. Connaughton and M. Brüne, Impairments of spontaneous and deliberative mentalizing co-occur, yet dissociate, in schizophrenia, The British journal of clinical psychology, 2017, 56, 372-387.	No	Animal experiment
1413	A. Lasalvia, C. Bonetto, J. Lenzi, P. Rucci, L. Iozzino, M. Cellini, C. Comacchio, D. Cristofalo, A. D'Agostino, G. de Girolamo, K. De Santi, D. Ghigi, E. Leuci, M. Miceli, A. Meneghelli, F. Pileggi, S. Scarone, P. Santonastaso, S. Torresani, S. Tosato, A. Veronese, A. Fioritti, M. Ruggeri and G. U. Grp, Predictors and moderators of treatment outcome in patients receiving multi-element psychosoci…	No	Animal experiment
1414	T. Laughren and R. Levin, Food and Drug Administration Commentary on Methodological Issues in Negative Symptom Trials, Schizophrenia bulletin, 2011, 37, 255-256.	No	Animal experiment
1415	H. Law, L. Carter, R. Sellers, R. Emsley, R. Byrne, L. Davies, P. French, P. M. Haddad, E. Pitt, M. Pyle, D. Shiers, A. R. Yung and A. P. Morrison, A pilot randomised controlled trial comparing antipsychotic medication, to cognitive behavioural therapy to a combination of both in people with psychosis: rationale, study design and baseline data of the COMPARE trial, PSYCHOSIS-PSYCHOLOGICAL SOCIAL …	No	Animal experiment
1416	G. Le Pen, J. Kew, D. Alberati, E. Borroni, M. P. Heitz and J. L. Moreau, Prepulse inhibition deficits of the startle reflex in neonatal ventral hippocampal-lesioned rats: Reversal by glycine and a glycine transporter inhibitor, Biological psychiatry, 2003, 54, 1162-1170.	No	Animal experiment
1417	H. S. Lee, M. H. Hyun, H. S. Cho, Y. H. Lee, T. Y. Kim and S. A. Chang, Effects of Cognitive Differentiation Training of Intergrated Psychological Therapy to the Basic Cognitive Functions in Schizophrenic Patients, Journal of korean neuropsychiatric association, 1998, 37, 801‐810.	No	Animal experiment
1418	J. Lee, X. Xue, E. Au, W. B. McIntyre, R. Asgariroozbehani, G. C. Tseng, M. Papoulias, K. Panganiban, S. M. Agarwal, R. McCullumsmith, Z. Freyberg, R. W. Logan and M. K. Hahn, Central insulin dysregulation in antipsychotic-naïve first-episode psychosis:<i> In</i><i> silico</i> exploration of gene expression signatures, Psychiatry research, 2024, 331.	No	Animal experiment
1419	J. Lees, E. Applegate, R. Emsley, S. Lewis, P. Michalopoulou, T. Collier, C. Lopez-Lopez, S. Kapur, G. J. Pandina and R. J. Drake, Calibration and cross-validation of MCCB and CogState in schizophrenia, Psychopharmacology, 2015, 232, 3873-3882.	No	Animal experiment
1420	M. Leger, G. Alvaro, C. Large, M. Harte and J. Neill, AUT6, a novel Kv3 channel modulator, reverses cognitive and neurobiological dysfunction in a rat model of relevance to schizophrenia symptomatology, EUROPEAN NEUROPSYCHOPHARMACOLOGY, 2015, 25, S480-S480.	No	Animal experiment
1421	A. F. Lehman and R. W. Buchanan, Celebrating the Work of William T. Carpenter Jr, Schizophrenia bulletin, 2014, 40, S95-S96.	No	Animal experiment
1422	R. Lenroot, J. R. Bustillo, J. Lauriello and S. J. Keith, Integrated treatment of schizophrenia, PSYCHIATRIC SERVICES, 2003, 54, 1499-1507.	No	Animal experiment
1423	E. D. Levin, The rationale for studying transmitter interactions to understand the neural bases of cognitive function, EXS, 2006, 98, 1-3.	No	Animal experiment
1424	E. D. Levin, A. Perkins, T. Brotherton, M. Qazi, C. Berez, J. Montalvo-Ortiz, K. Davis, P. Williams and N. C. Christopher, Chronic underactivity of medial frontal cortical beta2-containing nicotinic receptors increases clozapine-induced working memory impairment in female rats, Progress in neuro-psychopharmacology & biological psychiatry, 2009, 33, 296-302.	No	Animal experiment
1425	E. D. Levin, A. Perkins, T. Brotherton, M. Qazi, C. Berez, J. Montalvo-Ortiz, K. Davis, P. Williams and N. C. Christopher, Chronic underactivity of medial frontal cortical β2-containing nicotinic receptors increases clozapine-induced working memory impairment in female rats, Progress in neuro-psychopharmacology & biological psychiatry, 2009, 33, 296-302.	No	Animal experiment
1426	N. Levy-Cooperman, D. Milovan, A. Reches, N. Pinchuk, M. K. Romach, G. Ben Bashat, R. Shani-Hershkovitch, L. Y. Deouell, A. B. Geva and E. M. Sellers, Cognitive and neurophysiological performance following scopolamine and ketamine administration in a crossover study, EUROPEAN NEUROPSYCHOPHARMACOLOGY, 2010, 20, S316-S316.	No	Animal experiment
1427	A. S. Lewis, A. Olincy, R. W. Buchanan, W. R. Kem, M. R. Picciotto and R. Freedman, Effects of a nicotinic agonist on the Brief Psychiatric Rating Scale five-factor subscale model in schizophrenia, Schizophrenia research, 2018, 195, 568-569.	No	Animal experiment
1428	S. W. Lewis, N. Tarrier, G. Haddock, R. Bentall, P. Kinderman and D. Kingdon, A MULTICENTRE, RANDOMIZED CONTROLLED TRIAL OF COGNITIVE-BEHAVIOUR THERAPY IN FIRST-AND SECOND-EPISODE SCHIZOPHRENIA: THE SoCRATES TRIAL, Schizophrenia research (abstracts of the viith international congress on schizphrenia research, santa fe new mexico USA. 17-21 april 1999.), 1999, 1‐3.	No	Animal experiment
1429	S. W. Lewis, N. Tarrier, G. Haddock, R. Bentall, P. Kinderman, D. Kingdon, R. Siddle, K. Leadley, K. Grazebrook, J. Everitt, A. Benn and B. Faragher, The socrates trial: A multicentre, randomised, controlled trial of cognitive-behaviour therapy in early schizophrenia, Schizophrenia research, 2000, 41, 9-9.	No	Animal experiment
1430	S. W. Lewis, N. Tarrier, G. Haddock, R. Bentall, P. Kinderman, D. Kingdon, R. Siddle, K. Leadley, K. Grazebrook, J. Everitt, A. Benn and B. Faragher, The socrates trial: A multicentre, randomised, controlled trial of cognitive-behaviour therapy in early schizophrenia, Schizophrenia research, 2000, 41, 9-9.	No	Animal experiment
1431	S. W. Lewis, N. Tarrier, R. Haddock, R. Bentall, P. Kinderman, D. Kingdon, R. Siddle, K. Leadley, K. Grazebrook, J. Everitt and et al., The Socrates trial: a multicentre, randomised, controlled trial of cognitive-behaviour therapy in early schizophrenia, Schizophrenia research (xth biennial winter workshop on schizophrenia. Davos, switzerland. February 5-11, 2000), 2000, Number 1 ‐ Special Issue.	No	Animal experiment
1432	H. Li, L. Kong, Q. Shen, C. Zhang, G. Liang, X. Zuo, C. Wang, B. Li, X. Sun, H. Wang and et al., Effects of second-generation antipsychotic medications treatment: cognitive improvement in Chinese patients with schizophrenia, International journal of clinical and experimental medicine, 2017, 10, 3600‐3605.	No	Animal experiment
1433	J. Li, D. Jiang, X. Huang, X. Wang, T. Xia and W. Zhang, Intermittent theta burst stimulation for negative symptoms in schizophrenia patients with moderate to severe cognitive impairment: a randomized controlled trial, Psychiatry and clinical neurosciences, 2025, DOI: 10.1111/pcn.13779.	No	Animal experiment
1434	J.-T. Li, Y.-A. Su, C.-M. Guo, Y. Feng, Y. Yang, R.-H. Huang and T.-M. Si, Persisting cognitive deficits induced by low-dose, subchronic treatment with MK-801 in adolescent rats, European journal of pharmacology, 2011, 652, 65-72.	No	Animal experiment
1435	M. Li, W. Wang, L. Sun, W. Du, H. Zhou and F. Shao, Chronic clozapine treatment improves the alterations of prepulse inhibition and BDNF mRNA expression in the medial prefrontal cortex that are induced by adolescent social isolation, Behavioural pharmacology, 2019, 30, 311-319.	No	Animal experiment
1436	X. Li, X. Y. Guo, X. D. Fan, T. N. Feng, C. Y. Wang, Z. J. Yao, X. F. Xu, Z. Y. Chen, H. L. Wang, S. F. Xie, J. J. He, K. M. Zhuo, Q. Xiang, H. X. Cen, J. H. Wang, R. C. Smith, H. Jin, M. S. Keshavan, S. R. Marder, J. M. Davis, K. D. Jiang, Y. F. Xu and D. T. Liu, Sequential Multiple-Assignment Randomized Trials to Compare Antipsychotic Treatments (SMART-CAT) in first-episode schizophrenia patien…	No	Animal experiment
1437	J. Liao, G. Dong, W. Zhu, B. Wulaer, H. Mizoguchi, M. Sawahata, Y. Liu, K. Kaibuchi, N. Ozaki, T. Nabeshima, T. Nagai and K. Yamada, Rho kinase inhibitors ameliorate cognitive impairment in a male mouse model of methamphetamine-induced schizophrenia, Pharmacological research, 2023, 194.	No	Animal experiment
1438	J. A. Lieberman, Neuroprotection: A new strategy in the treatment of schizophrenia, CNS spectrums, 2007, 12, 4-+.	No	Animal experiment
1439	J. A. Lieberman, G. Dunbar, A. C. Segreti, R. R. Girgis, F. Seoane, J. S. Beaver, N. Duan and D. A. Hosford, A randomized exploratory trial of an α-7 nicotinic receptor agonist (TC-5619) for cognitive enhancement in schizophrenia, Neuropsychopharmacology : official publication of the American College of Neuropsychopharmacology, 2013, 38, 968-975.	No	Animal experiment
1440	J. A. Lieberman, G. Dunbar, A. C. Segreti, R. R. Girgis, F. Seoane, J. S. Beaver, N. Duan and D. A. Hosford, A Randomized Exploratory Trial of an Alpha-7 Nicotinic Receptor Agonist (TC-5619) for Cognitive Enhancement in Schizophrenia, Nature, 2014, 508, 968‐975.	No	Animal experiment
1441	G. A. Light and N. R. Swerdlow, Selection criteria for neurophysiologic biomarkers to accelerate the pace of CNS therapeutic development, Neuropsychopharmacology : official publication of the American College of Neuropsychopharmacology, 2020, 45, 237-238.	No	Animal experiment
1442	E. P. Lim, V. Verma, R. Nagarajah and G. S. Dawe, Propranolol blocks chronic risperidone treatment-induced enhancement of spatial working memory performance of rats in a delayed matching-to-place water maze task, Psychopharmacology, 2007, 191, 297-310.	No	Animal experiment
1443	Y. Ling, X. Li, L. Yu, Y. Sun, D. Yang and Z. Li, Sevoflurane induces neuronal apoptosis via enhancing DNMT3L expression and promoting methylation of PSD95 promoter in postoperative cognitive dysfunction, MOLECULAR & CELLULAR TOXICOLOGY, 2021, 17, 287-295.	No	Animal experiment
1444	N. Liu, L. He, Z. Lu, J. Zhang and J. Cai, The influence of integrated treatment on cognitive function of stable schizophrenia patients, INTERNATIONAL JOURNAL OF NEUROPSYCHOPHARMACOLOGY, 2010, 13, 227-227.	No	Animal experiment
1445	T. Ljubin, D. Z. Milas, N. Mimica, V. Folnegovic-Smalc and G. Makaric, A preliminary study of the comparative effects of olanzapine and fluphenazine on cognition in schizophrenic patients, Human psychopharmacology, 2000, 15, 513‐519.	No	Animal experiment
1446	T. Ljubin, D. Z. Milas, N. Mimica, V. Folnegovic-Smalc and G. Makaric, A preliminary study of the comparative effects of olanzapine and fluphenazine on cognition in schizophrenic patients, HUMAN PSYCHOPHARMACOLOGY-CLINICAL AND EXPERIMENTAL, 2000, 15, 513-519.	No	Animal experiment
1447	V. Lucarini, A. Alouit, D. Yeh, J. Le Coq, R. Savatte, M. Charre, C. Louveau, M. B. Houamri, S. Penaud, A. Gaston-Bellegarde, S. Rio, L. Drouet, M. Elbaz, J. Becchio, S. Pourchet, E. Pruvost-Robieux, A. Marchi, M. Moyal, A. Lefebvre, B. Chaumette, M. Grice, P. G. Lindberg, L. Dupin, P. Piolino, C. Lemogne, D. Léger, M. Gavaret, M. O. Krebs and A. Iftimovici, Neurophysiological explorations across…	No	Animal experiment
1448	N. B. Lundin, H. R. Cowan, D. K. Singh and A. M. Moe, Lower cohesion and altered first-person pronoun usage in the spoken life narratives of individuals with schizophrenia, Schizophrenia research, 2023, 259, 140-149.	No	Animal experiment
1449	D. I. Lurie, An Integrative Approach to Neuroinflammation in Psychiatric disorders and Neuropathic Pain, Journal of experimental neuroscience, 2018, 12, 1179069518793639.	No	Animal experiment
1450	C. C. Ma, Y. C. Kao, N. S. Tzeng, C. Y. Chao, C. C. Chang and H. A. Chang, A higher degree of insight impairment in stabilized schizophrenia patients is associated with reduced cardiac vagal tone as indexed by resting-state high-frequency heart rate variability, Asian journal of psychiatry, 2020, 53, 102171.	No	Animal experiment
1451	D. A. Maas, V. D. Eijsink, M. Spoelder, J. A. van Hulten, P. De Weerd, J. R. Homberg, A. Valles, B. Nait-Oumesmar and G. J. M. Martens, Interneuron hypomyelination is associated with cognitive inflexibility in a rat model of schizophrenia, NATURE COMMUNICATIONS, 2020, 11.	No	Animal experiment
1452	D. A. Maas, V. D. Eijsink, J. A. van Hulten, R. Panic, P. De Weerd, J. R. Homberg, A. Valles, B. Nait-Oumesmar and G. J. M. Martens, Antioxidant treatment ameliorates prefrontal hypomyelination and cognitive deficits in a rat model of schizophrenia, Neuropsychopharmacology : official publication of the American College of Neuropsychopharmacology, 2021, 46, 1161-1171.	No	Animal experiment
1453	I. T. Mahayana, D. C. R. Sari, C. Y. Chen, C. H. Juan and N. G. Muggleton, The potential of transcranial magnetic stimulation for population-based application: a region-based illustrated brief overview, INTERNATIONAL JOURNAL OF NEUROSCIENCE, 2014, 124, 717-723.	No	Animal experiment
1454	Z. Mahmood, A. Keller, R. Van Patten, D. Perivoliotis, E. Granholm and E. Twamley, Effects of an integrated cognitive behavioral social skills training and compensatory cognitive training intervention on negative symptom severity and neurocognition, Schizophrenia bulletin, 2020, 46, S256.	No	Animal experiment
1455	A. Malla, R. Joober, S. Iyer, D. Lutgens and S. Abadi, The optimal duration of early intervention services for psychosis: two Canadian studies, European archives of psychiatry and clinical neuroscience, 2015, 265, S48.	No	Animal experiment
1456	U. I. Malm, B. Ivarsson and P. Allebeck, Durability of the efficacy of integrated care in schizophrenia: a five-year randomized controlled study, Psychiatric services (Washington, D.C.), 2014, 65, 1054‐1057.	No	Animal experiment
1457	V. Mani and B. S. Alshammeri, Aripiprazole Attenuates Cognitive Impairments Induced by Lipopolysaccharide in Rats through the Regulation of Neuronal Inflammation, Oxidative Stress, and Apoptosis, Medicina (Kaunas, Lithuania), 2023, 60.	No	Animal experiment
1458	R. Mann, V. Lee, M. V. Porkess, M. King, I. A. Topham, K. A. Maubach, C. A. Marsden and K. C. F. Fone, Isolation rearing impairs recognition memory and reversal learning in the rat, JOURNAL OF PSYCHOPHARMACOLOGY, 2005, 19, A39-A39.	No	Animal experiment
1459	B. Marcos, T. T. Chuang, F. J. Gil-Bea and M. J. Ramirez, Effects of 5-HT6 receptor antagonism and cholinesterase inhibition in models of cognitive impairment in the rat, British journal of pharmacology, 2008, 155, 434-440.	No	Animal experiment
1460	M. M. Marcus, K. E. Jardemark, M. L. Wadenberg, X. Langlois, P. Hertel and T. H. Svensson, Combined α<sub>2</sub> and D<sub>2/3</sub> receptor blockade enhances cortical glutamatergic transmission and reverses cognitive impairment in the rat, INTERNATIONAL JOURNAL OF NEUROPSYCHOPHARMACOLOGY, 2005, 8, 315-327.	No	Animal experiment
1461	S. R. Marder, Pharmacological and psychosocial strategies for improving social cognition, Schizophrenia bulletin, 2015, 41, S89.	No	Animal experiment
1462	J. D. Mari, L. F. Tófoli, C. Noto, L. M. Li, A. Diehl, A. M. Claudino and M. F. Juruena, Pharmacological and Psychosocial Management of Mental, Neurological and Substance Use Disorders in Low- and Middle-Income Countries: Issues and Current Strategies, Drugs, 2013, 73, 1549-1568.	No	Animal experiment
1463	M. A. Mariano, K. Tang, M. Kurtz and W. R. Kates, Cognitive remediation for adolescents with 22q11 deletion syndrome (22q11DS): A preliminary study examining effectiveness, feasibility, and fidelity of a hybrid strategy, remote and computer-based intervention, Schizophrenia research, 2015, 166, 283-289.	No	Animal experiment
1464	M. A. Mariano, K. Tang, M. Kurtz and W. R. Kates, Cognitive remediation for adolescents with 22q11 deletion syndrome (22q11DS): A preliminary study examining effectiveness, feasibility, and fidelity of a hybrid strategy, remote and computer-based intervention, Schizophrenia research, 2015, 166, 283-289.	No	Animal experiment
[truncated: 7,330 more rows]
